# Supplementary material for: Quantifying the Severity of Adverse Drug Reactions Using Social Media: Network Analysis
Source: J Med Internet Res. 2021 Oct 21;23(10):e27714. doi: 10.2196/27714 (PMC8569532; doi:10.2196/27714)
Supplement: Multimedia Appendix 2 [file jmir_v23i10e27714_app2.zip]

Archive with 1 entries (1 files):
- SAEDR_scores_2021_02_02.csv
