# Supplementary material for: Quantifying the Severity of Adverse Drug Reactions Using Social Media: Network Analysis
Source: J Med Internet Res. 2021 Oct 21;23(10):e27714. doi: 10.2196/27714 (PMC8569532; doi:10.2196/27714)
Supplement: Multimedia Appendix 2 [file jmir_v23i10e27714_app2.zip › SAEDR_scores_2021_02_02.csv]

cui	pt_code	adr	saedr_score	saedr_score_std
C1277265	10014190	dry eczema	0	0.0642947445245532
C3854465	10075267	skin texture abnormal	0.0115224623255568	0.0709699021820734
C0392162	10051788	sticky skin	0.0200999343656397	0.0685775087957959
C0235218	10040952	skin warm	0.0215397482732474	0.0767516737731458
C0235967	10042652	sweat discolouration	0.0249050653177909	0.0707461561760523
C0155177	10014194	eczema eyelids	0.0250900292283831	0.0684759522748177
C0474378	10019030	hair colour changes	0.0253431703611056	0.102744534034521
C0314719	10013774	dry eye	0.028599155933913	0.0692699068123876
C0263492	10052899	ingrown hair	0.0330059485949858	0.0808297513769446
C0859999	10037833	dry rale	0.0434541036298572	0.0739655674827642
C0302595	10043115	tanning	0.0454624440745763	0.061353046679
C3203737	10071717	eyelid skin dryness	0.0486089767343257	0.0460499028505264
C1096398	10055182	eczema weeping	0.057657494074074	0.077996234169187
C0936250	10014197	eczema herpeticum	0.0619436327980048	0.0801076094395209
C1167915	10059747	hair metal test abnormal	0.0620652043513762	0.0994206400042466
C0085656	10014201	eczema nummular	0.064143453765667	0.0794097988603517
C4552417	10080560	skin weeping	0.0654800296247852	0.0473146355093459
C0162835	10040868	skin hypopigmentation	0.0682225766681851	0.0482971805400449
C1399774	10064503	excessive skin	0.0683194284780466	0.0493331927904883
C0086196	10014198	eczema infantile	0.0721165510596448	0.0762714210871892
C0221244	10011859	dandruff	0.0742811921735523	0.0675254281405243
C0013595	10014184	eczema	0.07436205450858	0.0786682253247981
C0234930	10040904	skin odour abnormal	0.0767061660983533	0.0468134060410151
C2703066	10024552	lip dry	0.0778472168005738	0.061565384398765
C4228089	10081765	sensitive skin	0.0784554884836769	0.0456215554820759
C4049249	10076882	rebound eczema	0.07849022416655	0.0750268188274423
C1536047	10064482	lip exfoliation	0.078934751156708	0.0395688794599519
C0241181	10040851	skin fragility	0.0791911915804276	0.0496903638645887
C2721560	10069352	rebound psoriasis	0.0799414961277758	0.0844926642612512
C1449853	10076537	papulopustular rosacea	0.0805672061255291	0.06407155020278
C0263437	10000507	acne infantile	0.0815583901698677	0.0563506571087598
C0748052	10015278	erythrodermic psoriasis	0.0818873163962147	0.0859497262389665
C4324561	10079274	skin indentation	0.0831531258430183	0.0440688190128121
C0037301	10040954	skin wrinkling	0.0840102244851766	0.0496928681790359
C0152030	10040880	skin irritation	0.0844800877809061	0.048894827477702
C1449852	10076536	erythematotelangiectatic rosacea	0.0848373360261865	0.0625525504640247
C0027822	10029263	neurodermatitis	0.0850023736385875	0.0726930599016744
C0032633	10013913	dyshidrotic eczema	0.0851503906318336	0.0725183825617453
C0558143	10048625	skin maceration	0.0871386769989276	0.0502516108811489
C2939094	10070835	skin sensitisation	0.088817938082925	0.0459757585261494
C0241075	10051837	skin induration	0.0896664857782068	0.0455325546568799
C0152081	10037575	pustular psoriasis	0.0912803300993879	0.082786992310552
C4523830	10079592	skin pressure mark	0.0918707698251977	0.04755605257968
C0263457	10000502	acne cosmetica	0.0921940374689278	0.0525592879345365
C0346081	10072891	skin angiosarcoma	0.0943560238783344	0.0464840786898726
C0281981	10067868	skin mass	0.0944463080140716	0.0486835712538011
C0241148	10067723	skin plaque	0.0971114452300049	0.0484982673761917
C0241166	10050637	skin tightness	0.0971448071871549	0.0459641294087934
C0221245	10040849	skin fissures	0.0976299202119224	0.0480676692327792
C0151907	10040829	skin discolouration	0.0977371716143288	0.0465746544187482
C0856781	10030261	oil acne	0.0994095650248898	0.0487655562999515
C0426498	10049713	tongue dry	0.0994808788316688	0.0619539343519917
C1142078	10058681	eczema vesicular	0.099506057348406	0.073290272779928
C0162834	10040865	skin hyperpigmentation	0.100398054344995	0.0448534877316189
C0863084	10040830	skin discomfort	0.100597843256767	0.0428608181961767
C0237849	10040844	skin exfoliation	0.101227492783128	0.0464568397110931
C1536145	10064121	eyelash hyperpigmentation	0.102380649917133	0.0454412455058544
C0392777	10057041	poikiloderma	0.102606852025631	0.0462844529471719
C4523868	10079647	eyelid vellus hair changes	0.102873124961353	0.0747660387227469
C0028817	10051253	ochronosis	0.103864562658233	0.0415594035440486
C0345903	10002172	anal skin tags	0.104679374177319	0.0523147247955922
C0856047	10027026	mechanical acne	0.105239873404466	0.0530184427368002
C0151908	10013786	dry skin	0.106504576708134	0.044562708611081
C0263442	10000501	acne conglobata	0.108462729868751	0.0531819165367768
C0038814	10042496	sunburn	0.108681292525327	0.0443079542814407
C0234919	10037879	rash papulosquamous	0.108985164594038	0.100306622462719
C0011974	10012444	dermatitis diaper	0.109093402012627	0.0801227312043084
C1609496	10064580	eyelid exfoliation	0.10950264865945	0.0399799111392217
C1536053	10064488	tongue exfoliation	0.110186966445341	0.0406712458562448
C0234918	10037870	rash morbilliform	0.111724232904298	0.101676784586712
C0343052	10018797	guttate psoriasis	0.112243690948425	0.0875629118046194
C4049248	10076881	rebound atopic dermatitis	0.112446133063954	0.0763523128605858
C0263445	10049141	acne fulminans	0.112645372420674	0.0548099986082081
C0262977	10040825	skin depigmentation	0.113296973746228	0.0469773594044613
C3854363	10074976	skin adhesion	0.113333397509259	0.0444519319823366
C0263443	10000513	acne pustular	0.113956072067789	0.0518000825983742
C0152249	10000518	acne varioliformis	0.114410441130942	0.0538792315819457
C2609397	10069294	product dropper calibration unreadable	0.1145735745556	0.0625278166173385
C1142112	10058810	eyelash thickening	0.119638359903056	0.053964387088731
C0521161	10047111	vasculitic rash	0.120703334793036	0.101632421778974
C0277942	10067982	butterfly rash	0.121313603100239	0.103746609429012
C1739121	10064990	brush burn	0.12161013780658	0.0496175356208738
C0262985	10058675	dermatitis psoriasiform	0.121930720848006	0.083687159870452
C2609198	10069226	product odour abnormal	0.122541280086833	0.0463613609258185
C1519353	10037876	rash papular	0.122754121113613	0.0951270160036878
C0035854	10039218	rosacea	0.124064662839067	0.0609580054098491
C0011608	10012468	dermatitis herpetiformis	0.12416729272992	0.0780813272000726
C0856058	10012455	dermatitis exfoliative aggravated	0.12417585085738	0.0878367943096285
C0406322	10028703	nail psoriasis	0.124598203345168	0.0864515582058525
C0234894	10012432	dermatitis acneiform	0.12543905351634	0.0827213563831315
C0010495	10057064	skin laxity	0.12594541841208	0.0450039861906214
C2609407	10069300	product blister packaging separated	0.126066582620052	0.0612911653867397
C0033771	10037884	rash pruritic	0.126793699525919	0.0929883191459455
C0011616	10012442	dermatitis contact	0.127015811321737	0.0758910239818425
C2609400	10069295	product stopper coring	0.12778819125856	0.0669166660700654
C0152459	10040925	skin striae	0.127869261336478	0.0453699480543673
C1608945	10064579	exfoliative rash	0.128056627055689	0.0949985338389404
C2609386	10069272	product label loose	0.129228138960761	0.0532264976008618
C0343874	10007135	candida nappy rash	0.129399827558325	0.0964556840474134
C0948027	10069902	pharmaceutical product complaint	0.130111533790071	0.0527029528540144
C4552176	10080519	adulterated product	0.130398062128514	0.0542109341303135
C3873584	10075467	flagellate dermatitis	0.130492337780611	0.0815660567870353
C0085641	10037888	rash pustular	0.130970598069869	0.0905024571100623
C4728196	10081770	product prescribing error	0.131144574677286	0.0562253392268093
C0263449	10034541	perioral dermatitis	0.132673189948776	0.0755457381641284
C0558148	10048245	yellow skin	0.132942358163285	0.0441874956262945
C3805105	10074776	product packaging confusion	0.133135199079671	0.0550767645132586
C0239816	10058898	hand dermatitis	0.133738567047056	0.0783184521302439
C1096097	10053674	iris exfoliation	0.133866715245619	0.0406858394744266
C3854358	10074946	incorrect product formulation administered	0.134138043732226	0.0603865995146724
C3889022	10076232	product leakage	0.13422379349566	0.0631329232455114
C4324284	10078761	product intolerance	0.134360498860331	0.0536470478411325
C4727945	10081359	product residue present	0.134495609038973	0.0539049974554901
C3805231	10074687	paraneoplastic rash	0.135558135071831	0.0896748943987382
C2609357	10069232	product dosage form imprint incorrect	0.135747812833123	0.0615328590232058
C1112366	10057385	eyelid irritation	0.135818221977266	0.0618177169251028
C2609226	10069301	product packaging counterfeit	0.13594481526729	0.0554708941264365
C0743089	10064986	perivascular dermatitis	0.136066091632935	0.0773523871148048
C2609348	10069221	product discolouration	0.136967810254829	0.0568647608468466
C0011620	10041955	stasis dermatitis	0.137051939855811	0.0794554873489324
C3887524	10040840	skin erosion	0.137631800739037	0.0447305902897138
C4477048	10081454	heliotrope rash	0.137647273328439	0.0931801987221687
C2609350	10069222	product coating incomplete	0.138449915941153	0.0572965404392058
C4728058	10081574	incorrect product dosage form administered	0.139189106092897	0.0612690644817618
C0577618	10034434	perfume sensitivity	0.139293832516153	0.0310841093340021
C0206368	10074026	exfoliation glaucoma	0.139664786330334	0.0442230004102053
C0036508	10039792	seborrhoea	0.140418059402219	0.065696649014228
C1328408	10069331	pharmaceutical product counterfeit	0.141635722863599	0.0547075438931223
C4524060	10080000	product appearance confusion	0.141762682028781	0.0524701307490954
C4728179	10081743	intercepted product prescribing error	0.142350683898693	0.0584736923372774
C3203660	10071588	vulvovaginal rash	0.142486039988359	0.0955196187544899
C2609212	10069270	product label counterfeit	0.143538391901738	0.0539257260764225
C0234913	10037855	rash erythematous	0.143624500500186	0.0872386918422142
C2609215	10069273	product label confusion	0.143803483000374	0.053665841798106
C4552258	10080827	product design confusion	0.144019783253654	0.0522287555066862
C1737268	10039793	seborrhoeic dermatitis recurrent	0.144493085958068	0.0813276800001439
C0281982	10053262	skin swelling	0.145000769397656	0.0408383995842768
C4324524	10079213	intercepted product preparation error	0.145170693013668	0.0544977307213444
C4523980	10079843	product storage error	0.14520179766274	0.0553044003426345
C2609383	10069271	product expiration date incorrect	0.145235703478683	0.0522516954670686
C1142111	10058809	eyelash discolouration	0.145302534199059	0.0483583424416514
C4523867	10079646	eyelash changes	0.147089174615205	0.0587513057974669
C0035466	10039098	rhinophyma	0.14714369987726	0.0619169629988585
C1167791	10059516	skin toxicity	0.147246546550219	0.0445581668484341
C4552144	10080359	product dispensing error	0.147344412168317	0.0536422689162694
C4728060	10081576	product administration error	0.147596510286858	0.0590352722497645
C2609233	10069332	product name confusion	0.149005995945412	0.0523130424123434
C0237322	10049428	skin turgor decreased	0.149277414450561	0.0424044875616169
C4324523	10079212	intercepted product storage error	0.149623137312803	0.0539244603369055
C4324410	10078984	product substitution error	0.149672773659006	0.0532389388104711
C0347390	10040907	skin papilloma	0.149773784327642	0.0418339378811721
C2609192	10069220	product friable	0.150546929585956	0.0587066357033144
C0221203	10037898	rash vesicular	0.15056802277753	0.0918821887989656
C4728178	10081742	intercepted product dispensing error	0.150644227022147	0.0551718513177
C1853354	10078538	acral peeling skin syndrome	0.150991396627118	0.0455592066793786
C4049180	10076544	intercepted product selection error	0.151128511106012	0.0538801398481174
C0702166	10000496	acne	0.151139150010317	0.0506356060913874
C0011606	10012456	dermatitis exfoliative generalised	0.151673185393612	0.0789559155978685
C4324719	10079007	product reconstitution quality issue	0.152843509473974	0.0526207405802469
C4524100	10080075	eyelash hypopigmentation	0.153039727159093	0.0472889516772633
C4524199	10069289	carton label missing	0.153312052743144	0.0542751584954765
C2609201	10069229	product solubility abnormal	0.153348115961571	0.0561091983026264
C4049179	10076542	product selection error	0.153429478359106	0.0530982630196372
C0424489	10049047	chapped lips	0.153661897133905	0.0429079640907644
C4049300	10077041	product impurity	0.153891250721161	0.0547034465533804
C1536013	10073768	incorrect dosage administered	0.154079422974627	0.0685217464437522
C3203488	10071287	suspected counterfeit product	0.154868956439877	0.0548534880410495
C1262477	10047895	weight decreased	0.155152992846337	0.148809732346838
C4728009	10081479	product administration interrupted	0.155302428795601	0.0670717236087767
C0151514	10040799	skin atrophy	0.155340482340764	0.0422772242681509
C4552219	10080712	product primary packaging issue	0.156376653345511	0.0518546911665635
C4049244	10076869	product preparation error	0.156489738424281	0.0538934657070226
C2609174	10069164	tongue pigmentation	0.157437685538569	0.0384610742530368
C4728057	10081573	intercepted product administration error	0.157687511316699	0.0609053063732388
C2609182	10069177	product sterility lacking	0.15769213501948	0.0532768761578485
C4324592	10079334	intercepted product monitoring error	0.157851157969532	0.0550738881992418
C1112735	10056671	mucocutaneous rash	0.158071483737398	0.0877559762773534
C1261979	10060769	therapeutic product ineffective	0.158978120661081	0.0673642029528875
C4324529	10079219	product advertising issue	0.159459712628018	0.0518726082339799
C4285957	10078505	discontinued product administered	0.159696245572315	0.0590912789295939
C3160905	10071148	product distribution issue	0.159861156390438	0.0548879006807865
C0259817	10048222	xerosis	0.16000333546927	0.0859907509455592
C4552238	10080754	counterfeit product administered	0.160253100801268	0.0569018833480061
C2609199	10069227	product taste abnormal	0.160405459637709	0.0468324293444344
C3805126	10074853	drug titration error	0.160701053257113	0.0710127605910715
C4728197	10081771	product dispensing issue	0.160840122028542	0.0522542391392028
C2609377	10069267	product identification number incorrect	0.161448133764274	0.0555304502308375
C2609368	10069250	product sedimentation present	0.162143815672333	0.0552142143427488
C2609178	10069173	product contamination	0.162572584512003	0.0557893401313888
C2609181	10069176	product contamination physical	0.162727749544899	0.052449297375886
C4728059	10081575	product monitoring error	0.162991325042446	0.0549683651746921
C1881755	10069327	product quality issue	0.163120198202772	0.0522070992726078
C0564444	10072170	skin wound	0.163346737860953	0.0414449081797536
C0025115	10027091	medication error	0.16452753618018	0.072971170253266
C4552241	10080775	product design issue	0.164812301619019	0.051727734332683
C0521464	10058679	skin oedema	0.165558765963353	0.042655794288029
C3888522	10075689	autoimmune dermatitis	0.165563889433247	0.075086640055398
C2609196	10069224	liquid product physical issue	0.165665936776162	0.0515857515591907
C0743086	10074954	granulomatous dermatitis	0.165793274038757	0.075450329919822
C2938936	10070598	bone hyperpigmentation	0.166838658237476	0.04211390332001
C3888804	10076245	transcription medication error	0.167064024635704	0.0732130513825922
C0232431	10009866	cold sweat	0.167353724162193	0.0645680865337178
C4524113	10080094	product caught fire	0.167404272481667	0.0586882133029803
C4552327	10081029	deprescribing error	0.168298952001153	0.0524195189047177
C0019919	10015980	eyelid boil	0.168879402674172	0.0391637552156081
C0854374	10035025	pigmentation lip	0.172566224871703	0.0403752493405132
C0520589	10047791	vulvovaginal dryness	0.172610291693768	0.0355687032455453
C2609180	10069175	product contamination microbial	0.172874378239443	0.055923075314576
C3544263	10073085	prescribed underdose	0.173006596103337	0.0777479884858135
C2609243	10071134	product physical issue	0.173896832798988	0.0510668325950752
C0011603	10012431	dermatitis	0.174181729881853	0.0839302457047752
C4728008	10081478	poor quality product administered	0.174260252676742	0.0552157960947465
C0236041	10040836	skin dystrophy	0.1746860778208	0.0425380053693312
C2609179	10069174	product contamination chemical	0.175027112479919	0.0552439789563619
C0854373	10024549	lip discolouration	0.175170475307491	0.0390782300519877
C4087262	10077801	product supply issue	0.175375777189516	0.0549206786048525
C4727925	10081301	product preparation issue	0.176257950937082	0.0531805454650149
C0085624	10006784	burning sensation	0.176465881992781	0.103765857845962
C2939021	10070721	lip pruritus	0.176616238567893	0.0375690988806118
C4552166	10080459	product prescribing issue	0.176836854200303	0.0540185839841212
C3665805	10073760	product physical consistency issue	0.177735711797307	0.0506899502411866
C1274788	10069664	atopic keratoconjunctivitis	0.177889482648182	0.0840824380052905
C4049245	10076874	dose calculation error	0.178095440900449	0.0615677747868281
C1510437	10072578	chronic actinic dermatitis	0.178428573215296	0.0749695619376037
C3495897	10072645	product package associated injury	0.178751771134179	0.0506605089589163
C0085932	10012441	dermatitis bullous	0.179111667004312	0.0748882518198611
C1142520	10058455	nail pigmentation	0.179304545010452	0.040415225390632
C2609221	10069296	product closure removal difficult	0.181148063106637	0.0486868089234124
C0541923	10024558	lip oedema	0.181325145955447	0.0365885478335621
C4285837	10078623	manufacturing materials contamination	0.181341371288739	0.0535194499906703
C4728040	10081540	recalled product administered	0.181538244536276	0.0649294230622823
C0235807	10019049	hair texture abnormal	0.18215589874847	0.047025646718716
C3544230	10073205	booster dose missed	0.182245104367903	0.0788671298541
C0406486	10072139	ocular rosacea	0.183288668127452	0.0539641163367619
C0263333	10046742	urticaria contact	0.183371710273268	0.0871140454074081
C0497365	10037858	rash generalised	0.183422756900204	0.0940768731451065
C3854346	10074902	expired product administered	0.184158876064399	0.0618739558038716
C4761094	10082204	therapeutic product effect variable	0.184719000097634	0.0739732307265777
C4728180	10081744	contraindicated product prescribed	0.185589337932142	0.0646265782111324
C0558401	10058818	skin laceration	0.18569311236013	0.0373742333609763
C0521486	10006789	burning sensation mucosal	0.185799050050281	0.101867467490657
C4524117	10080099	product communication issue	0.186561078703769	0.0531117646863645
C0239468	10074620	eyelid rash	0.18657894557624	0.0543039873480839
C2609250	10068809	palisaded neutrophilic granulomatous dermatitis	0.187508842718004	0.0720906318246851
C3888971	10075807	nodular rash	0.188705829176582	0.0823269005230849
C4087108	10077798	manufacturing materials issue	0.188885420980554	0.0514887971787495
C0239093	10010725	conjunctival irritation	0.189007056521813	0.0711607353077766
C1096300	10054815	genital burning sensation	0.189319539630114	0.096564736494319
C0263387	10069447	pitted keratolysis	0.189774888039624	0.0654222740913239
C2242585	10067972	interstitial granulomatous dermatitis	0.190786564709768	0.0732537074480862
C0858751	10049307	lip blister	0.190822896213818	0.0409489576953227
C0037268	10040888	skin malformation	0.191122824373808	0.0403998605115659
C1963790	10067641	vulvovaginal burning sensation	0.192284396867832	0.0991458671757726
C4728064	10081580	product dose omission	0.193006156417414	0.067627329700735
C0235937	10040869	skin hypoplasia	0.193668776766388	0.0413482767284944
C0234664	10024443	lid lag	0.193754496996528	0.0713058516775628
C4552159	10080422	duplicate therapy error	0.195687710172103	0.0697431474038948
C4324531	10079221	intentional dose omission	0.196767680312977	0.077944934902626
C0853942	10043942	tongue blistering	0.196945773624053	0.0375740003762441
C0234916	10037857	rash follicular	0.197757231348778	0.0909456210724099
C4087109	10077799	manufacturing production issue	0.19818637005085	0.0536516193707198
C4285809	10078504	contraindicated product administered	0.198653611728146	0.0646439553413857
C4285820	10078581	nasal crease	0.199115816890475	0.0346643894811932
C4727876	10081178	scrotal exfoliation	0.199272684349737	0.0377752408502134
C0033860	10037153	psoriasis	0.199822666520672	0.0546953985145422
C0151596	10043949	tongue discolouration	0.199831747402334	0.0347747001436182
C0849918	10051627	eyelids pruritus	0.200470112511324	0.0405874744870659
C0040412	10035630	plicated tongue	0.200757650883913	0.0351711299483447
C0023653	10024438	lichenification	0.200836466848999	0.0394397007959682
C1735328	10066241	compulsive lip biting	0.200939008483023	0.0336639672458011
C1736138	10066304	lip haematoma	0.201622618618682	0.0380287970808969
C4049253	10076897	excessive cerumen production	0.203364055431081	0.0560101422443786
C3888641	10076007	application site injury	0.203490554794412	0.0612092491887849
C4476868	10072719	eyelid thickening	0.204710705270929	0.0364548930736353
C0241262	10051495	strawberry tongue	0.20507686807521	0.0332070767724287
C0267045	10074686	scalloped tongue	0.206446467350831	0.0369655122134896
C0600142	10060800	hot flush	0.207531793793434	0.0556274013584578
C3854347	10074903	intentional product misuse	0.207804061214651	0.0563940236726833
C1096035	10053483	infusion site pain	0.208448546526877	0.10796757698259
C0877179	10049261	injection site joint pain	0.209209488277771	0.105033827588782
C0267033	10024572	lip ulceration	0.209477395985511	0.0372285700990197
C2939147	10016334	feeling hot	0.209541635943644	0.0882405612170686
C1096267	10054266	injection site discomfort	0.209626394172973	0.110277420697979
C4761095	10082205	therapeutic product effect prolonged	0.210924141360481	0.0782918190730652
C0240718	10075364	perineal rash	0.211340646352721	0.0779889773257537
C0855227	10037544	purging	0.211595930576098	0.0419573084922853
C4761093	10082203	therapeutic product effect increased	0.212328116453578	0.0713284444370576
C1536000	10064306	incorrect drug administration rate	0.212494703243112	0.0786219131317681
C1328375	10063072	application site discomfort	0.212873315225088	0.0697392516463395
C0240211	10024570	lip swelling	0.213327531548121	0.0367147659927667
C1322253	10014199	eczema infected	0.213403155335695	0.0520987215961151
C0877095	10050182	application site purpura	0.213701969098386	0.0678548912643939
C0241424	10050467	tongue biting	0.213829394522785	0.0323024643109246
C0009144	10043945	tongue coated	0.21389920611048	0.0365789900308196
C4531171	10081491	stiff tongue	0.214199925986398	0.035758349554858
C3888656	10076023	application site plaque	0.214334312284742	0.0673342313406068
C1737214	10066083	injection site injury	0.215209555374137	0.107500152954707
C0858797	10022459	instillation site pain	0.215471389061736	0.123805556814328
C0521495	10003036	application site dermatitis	0.215665716032882	0.0598658547424437
C1442835	10041303	solar dermatitis	0.216957531730874	0.0672526570955507
C1142459	10059008	application site scar	0.217124446431064	0.0697392746102451
C3805114	10074830	penile burning sensation	0.217686833291314	0.0891166929004463
C3888455	10075546	application site hypertrichosis	0.217999122977161	0.066303992623899
C1696493	10065479	infusion site nerve damage	0.218351260543604	0.108051903908878
C0151799	10040893	skin necrosis	0.218560065614187	0.0387283401060073
C0151684	10018698	granuloma skin	0.218576621223178	0.0389223570663447
C3889001	10076005	application site fibrosis	0.218649706101259	0.063729688628272
C4761092	10082202	therapeutic product effect delayed	0.218745881324926	0.0807027135234585
C1699603	10065166	excessive eye blinking	0.218946360097178	0.0665692580558048
C0235234	10013789	dry throat	0.219042238478568	0.0387370388545724
C3888658	10076025	application site streaking	0.21958241618473	0.0648600199459751
C0010666	10000503	acne cystic	0.219832570489101	0.0528722671922633
C4524169	10069293	product vial breakage	0.219916982379243	0.0589359573890801
C3889002	10076022	application site phlebitis	0.220721240457735	0.0693955806222073
C0423884	10057211	eyelid folliculitis	0.221125933207047	0.0366182347383327
C1535849	10063839	application site induration	0.221333701105351	0.0674909181790518
C1696942	10065301	application site cellulitis	0.221391278359953	0.0675393759332167
C3888638	10076003	application site dysaesthesia	0.221588602988949	0.0676458017852583
C0271321	10051235	madarosis	0.221967346362417	0.0457246809020471
C0037286	10029098	neoplasm skin	0.222197385047826	0.0398254137001706
C0521465	10057970	toxic skin eruption	0.223214430138297	0.0399940652057508
C0948299	10052162	application site discharge	0.22336373059866	0.0674377068237814
C0006846	10054152	skin candida	0.223531502035912	0.0407226662032947
C1829460	10082545	tongue thrust	0.223918079152153	0.0376084756592277
C0234771	10080125	throat clearing	0.223970611738476	0.0367655483022408
C3665810	10073779	application site laceration	0.224065566398917	0.0683730545186465
C0270996	10015967	eye swelling	0.224321260622856	0.0550058503082295
C1504422	10063683	application site hypersensitivity	0.224424791281485	0.0664117635692591
C4761091	10082201	therapeutic product effect decreased	0.224578147691737	0.073117107684826
C4087282	10077855	tongue discomfort	0.224711211801364	0.0397831220047042
C1167675	10059136	application site folliculitis	0.224890184655549	0.0660346577758282
C0037299	10040943	skin ulcer	0.224916633942849	0.0376142768960182
C4049172	10076510	compulsive cheek biting	0.225363150562735	0.0319703679825934
C0263352	10046750	urticaria papular	0.225370874241728	0.0969613824462033
C3888653	10076019	application site macule	0.22559319418392	0.0677757280459539
C4728065	10081581	incorrect product administration duration	0.226678868024436	0.0650827149104763
C0232409	10019044	hair growth abnormal	0.226754766777915	0.0528708370947474
C3888642	10076008	application site ischaemia	0.226782299972137	0.0674752252827363
C0234934	10046755	urticaria vesiculosa	0.226965128496246	0.100870751575288
C3888654	10076020	application site movement impairment	0.227311471853816	0.0557407242737416
C0549390	10042620	surgical skin tear	0.227502646408648	0.0373438095813092
C0919599	10050099	application site eczema	0.22756780839773	0.0610836952057539
C3495819	10072640	application site telangiectasia	0.227661377914585	0.0670274261867563
C0240198	10080124	lip erythema	0.227694404803596	0.0426674067923923
C0011615	10012434	dermatitis allergic	0.227977731897551	0.0547976510245646
C0919603	10050104	application site urticaria	0.229083420012051	0.0626640100500683
C0521504	10022083	injection site nerve damage	0.229223027608236	0.113449420994825
C1735325	10066149	application site odour	0.22924799962459	0.0642969189068096
C3544291	10072978	congenital skin dimples	0.23027325300757	0.0379658627641051
C0853700	10003041	application site erythema	0.230392228282028	0.0658548539021502
C0919600	10050100	application site hyperaesthesia	0.230400467264953	0.0677398021683938
C0263008	10050207	skin fibrosis	0.230573475750219	0.0442405483695744
C0877306	10049758	iris hyperpigmentation	0.230890652409972	0.0349329889831892
C0852361	10064265	skin haemorrhage	0.231214099920963	0.036414333132315
C1619735	10074300	medication dose decreased	0.231244554863114	0.0794628531382286
C0877127	10049043	application site papules	0.231327249436925	0.069420238531986
C0423122	10059001	brow ptosis	0.231604440706875	0.0322625619167897
C0339091	10081521	eyelid abrasion	0.231634781259297	0.0409392770211082
C0948294	10052132	eyelid margin crusting	0.232253809584099	0.0388832347432042
C3544124	10073459	injection site joint discomfort	0.232619783390051	0.101826026957811
C0877094	10072694	application site haemorrhage	0.23290478298645	0.0668951350246905
C1142196	10040914	delayed skin reaction	0.232943900922234	0.0364121149230515
C4285766	10078380	application site wound	0.233772586147144	0.0681876165708301
C0007971	10008417	cheilitis	0.23410814183117	0.0637467486934002
C0877096	10050103	application site paraesthesia	0.234256203477805	0.0678451027186504
C0521491	10058049	administration site pain	0.23449768383299	0.0748378320246926
C0235266	10015946	eye irritation	0.235392420756003	0.0376264607022872
C0521492	10003059	application site ulcer	0.235525151078937	0.0693902184721507
C3888647	10076013	application site joint movement impairment	0.235728470468862	0.0544097632926291
C0151605	10053425	injection site swelling	0.23588274876637	0.0966623536707997
C2609406	10069299	package volume underfill	0.235916929176327	0.0603920262560714
C0239576	10016588	fibrin degradation products increased	0.235988177435972	0.0454005445769037
C1142162	10059009	injection site scar	0.236009515100221	0.0782686868784451
C0919593	10050082	injection site coldness	0.236099235377633	0.0788867646883176
C1536235	10064366	extra dose administered	0.23620927001161	0.0781691054053346
C2938863	10080357	device dispensing error	0.236293966798285	0.0512854873499733
C0919991	10076001	application site coldness	0.236582918211331	0.0699118793001464
C0234936	10003050	application site oedema	0.23719477404895	0.0680125532697462
C1112363	10057362	underdose	0.237461070077595	0.0884042745595817
C4324526	10079216	nail cuticle fissure	0.237472018448919	0.0345393186729369
C3670862	10081998	target skin lesion	0.237699222412334	0.0396681261603632
C0948300	10066209	application site scab	0.238071459956277	0.0670945876549905
C0345996	10027626	milia	0.238495888897665	0.0349748419839303
C0333536	10049927	dry gangrene	0.239016660466108	0.0752875728586484
C0521490	10003046	application site irritation	0.239036450563642	0.0668738550900186
C4324562	10079275	injection site deformation	0.239775206876986	0.0790755299967039
C0877370	10048673	tear discolouration	0.239893697306588	0.0352060405306805
C2919523	10073520	skin scar contracture	0.239925207148252	0.0323991762361904
C1142171	10059046	application site alopecia	0.240111060346776	0.0655073980510759
C2721737	10003051	application site stinging	0.240120383784941	0.0661054209263623
C0919602	10050102	application site pallor	0.240211557461637	0.0746079068681478
C3805283	10074796	administration site erythema	0.240763747013681	0.0644826413116215
C3888660	10076027	application site vasculitis	0.240990637166814	0.0658275310249586
C3544100	10073518	skin graft scar	0.241228393467673	0.0343626781176003
C1096310	10054838	application site perspiration	0.241293118205305	0.0668147575431454
C0853714	10003053	application site pruritus	0.241369701638046	0.0658787154692198
C3888652	10076018	application site lymphadenopathy	0.241996537376863	0.0681676678979375
C3544125	10073457	application site acne	0.242062167491597	0.0628204062897959
C0919866	10051045	eye naevus	0.242462643173901	0.0530225720946787
C3888639	10076004	application site extravasation	0.24254874970169	0.0667951164170897
C0521506	10022088	injection site paraesthesia	0.243143577142405	0.0819398953074874
C0043387	10048232	yawning	0.243434045680375	0.087955788726735
C0877098	10048943	application site dryness	0.243922443035389	0.0646840246229399
C0860446	10012438	dermatitis atopic aggravated	0.243968216472496	0.0626075434801432
C0474983	10043959	tongue haematoma	0.244474854046717	0.0339816440577526
C2609161	10069124	injection site dysaesthesia	0.244689675455846	0.0722022352534946
C1441601	10078154	haemosiderin stain	0.245077871384418	0.0344702509737631
C0877661	10065059	application site burn	0.245634332620062	0.0635648317481443
C3888649	10076015	application site joint erythema	0.245658118164579	0.0671582311465222
C1274589	10081985	cold burn	0.246420793647526	0.0462699654615303
C0877128	10049044	application site pustules	0.246440973275867	0.0676814969570544
C0263332	10061399	urticaria thermal	0.246453947338167	0.103700555320522
C0700184	10043521	throat irritation	0.246498801865141	0.0340024628392979
C1610049	10064578	application site exfoliation	0.24650753092883	0.0673308442023894
C1696574	10065577	application site erosion	0.246576802825277	0.0663086807916117
C1868695	10066778	injection site streaking	0.24667216680191	0.0794183875518611
C1142084	10058730	application site photosensitivity reaction	0.246717806534347	0.0606439446445544
C2748057	10070072	tongue pruritus	0.2468850678504	0.033602580262767
C0151610	10043967	tongue oedema	0.247170058195378	0.0352155357880924
C3888640	10076006	application site granuloma	0.247222307675226	0.0692151335888719
C0152230	10046740	urticaria cholinergic	0.247535634111628	0.107602694925151
C0234192	10016326	feeling cold	0.248033927697972	0.0878347770633846
C2721735	10069667	infusion site discomfort	0.24842714815732	0.08789359927845
C3888678	10076072	infusion site joint effusion	0.248446881331961	0.0703609470264276
C0877436	10049122	premenstrual headache	0.248562447821455	0.0930874730664336
C1096001	10053424	application site swelling	0.248899786682088	0.0700619205404592
C0023761	10062038	lip neoplasm	0.248908369501696	0.0349656785316981
C0521498	10022079	injection site irritation	0.249004609490622	0.074541235678495
C1142160	10059005	application site discolouration	0.249161962322219	0.0690906941747196
C4324458	10079076	manufacturing process control procedure issue	0.249192823904969	0.0515692087255511
C0851536	10001315	administration site reaction	0.249219459561102	0.0537880866239036
C1697642	10065599	puncture site pain	0.249317603307892	0.120172914581697
C3544102	10073516	skin graft detachment	0.249520812117347	0.0337068433578742
C0521496	10049041	application site infection	0.249610382914943	0.067068703811653
C0521493	10003048	application site necrosis	0.249682353314683	0.068317317645606
C1536019	10064382	intercepted medication error	0.249768424749056	0.0692477463154716
C3888659	10076026	application site thrombosis	0.249823160832386	0.0689475439752749
C0858794	10003060	application site warmth	0.249903148358572	0.0682515467806315
C1697455	10065331	application site fissure	0.249941952862517	0.0675028936734277
C0949103	10052268	catheter site pain	0.250036788606097	0.112386329230554
C3888608	10075949	administration site joint erythema	0.250047478866766	0.0617911671329043
C3854480	10075313	injection site hypertrichosis	0.25058721796807	0.0762692275990698
C0263383	10066295	keratosis pilaris	0.250795886080458	0.0390557343279486
C3888637	10076002	application site cyst	0.250907919041324	0.0692538784951725
C0853692	10005839	blood triglycerides increased	0.251369667157835	0.112571605334062
C3888595	10075935	administration site granuloma	0.251525653152831	0.0659592829955469
C1112156	10056250	injection site movement impairment	0.252080522932335	0.0549255486379289
C3854411	10075103	administration site odour	0.252367101100981	0.0637324192068304
C0852779	10005551	blood glucagon increased	0.252397779944743	0.114173742409137
C1112509	10056609	uraemia odour	0.252744057979609	0.0367531742077536
C0948595	10052143	ocular discomfort	0.252777166054262	0.0643395696259682
C0157743	10052571	urticaria vibratory	0.252922711680135	0.105681225633642
C4324564	10079277	injection site indentation	0.25339651110074	0.0773156875415555
C3888594	10075934	administration site fibrosis	0.25375256315969	0.0624963346884778
C3888623	10075965	administration site scab	0.253771162119395	0.0664065087170733
C0392160	10003035	application site atrophy	0.253863624410473	0.0663314616335656
C0948290	10052123	lid margin discharge	0.254557551042441	0.0539917624242367
C1142215	10057881	application site abscess	0.254617295182601	0.0693177503338057
C3888613	10075954	administration site mass	0.25479844466619	0.0569223462793244
C0015395	10015911	eye burns	0.255011135617159	0.0442102480036733
C0334020	10023371	keratosis obturans	0.255062795305253	0.0389382735606963
C0221345	10028692	nail discolouration	0.255198754406992	0.0357856300420802
C3888587	10075927	administration site cyst	0.255199169965249	0.0689235830595107
C3160849	10071053	eye haemangioma	0.255493544794968	0.0499566461867567
C0267028	10024561	lip pain	0.255653305331072	0.0511986977791617
C0235351	10043991	tongue ulceration	0.255725426288061	0.0332383188254724
C3888677	10076071	infusion site joint discomfort	0.255814775275134	0.0818255673119591
C3854640	10075314	administration site hypertrichosis	0.256052545086575	0.0615992009543022
C1274594	10064000	lichenoid keratosis	0.256178426586486	0.0378175126442198
C1696494	10065488	infusion site scar	0.256332522037343	0.0771611601467332
C0221207	10009869	cold urticaria	0.25635875719962	0.0897515694423778
C3888625	10075967	administration site scar	0.256441202130729	0.0717292296239224
C3888681	10076075	infusion site joint movement impairment	0.256607276660565	0.0551268132826545
C1112425	10057594	blood ketone body increased	0.257037368232667	0.111499661418309
C2364135	10013082	discomfort	0.257059800843356	0.0579248889325414
C1698447	10065476	infusion site mass	0.257216179402482	0.0686636741520397
C0852791	10005550	blood glucagon decreased	0.257338160587293	0.111642786965963
C0263610	10041307	solar urticaria	0.257656140414868	0.088720393258473
C0241431	10079075	tongue erythema	0.257722312080797	0.0412831824914816
C1868846	10067255	injection site macule	0.257875336462707	0.0753841609399146
C0424496	10081808	plethoric face	0.257883620862321	0.0341705813100624
C3888806	10076249	dilated pores	0.257947633172303	0.0351440801511576
C0022603	10039796	seborrhoeic keratosis	0.258516834818577	0.0407906928441281
C0877338	10049872	breast discomfort	0.258552371016525	0.0655192921513166
C3888605	10075946	administration site joint inflammation	0.258858484186703	0.0643340743193527
C1142257	10058043	incision site pain	0.259123562594329	0.105009468033866
C1535975	10064229	pelvic discomfort	0.25919135601988	0.0815431675968663
C0037284	10040882	skin lesion	0.259252891555451	0.0349723852971224
C0016382	10016825	flushing	0.259259007848778	0.088178914808906
C3203497	10071304	blood cholesterol esterase increased	0.259646039929373	0.100533113909121
C0521505	10022094	injection site rash	0.259715133658485	0.0750358535163059
C1112303	10056866	facial wasting	0.260214789096886	0.0365918866126265
C0919601	10050101	application site nodule	0.260274701420592	0.0659212862762024
C3888626	10075968	administration site thrombosis	0.260357282579219	0.0599937995573207
C1270880	10052572	urticaria pressure	0.260577267970292	0.10392580725625
C1291078	10053155	epigastric discomfort	0.260621909924172	0.076046375991516
C0153062	10047476	viral rash	0.260719822367011	0.102754718273279
C0205204	10039509	scab	0.260837083818901	0.0316541545613577
C0948231	10051992	lip erosion	0.260859965985528	0.0322136435231645
C3888615	10075956	administration site necrosis	0.261245658253247	0.0646644291009402
C0521509	10022075	injection site induration	0.261255101717485	0.076937742107
C0542571	10016029	face oedema	0.261726809268526	0.0356676139193168
C1735322	10066041	injection site pallor	0.26204909961702	0.0773199401716408
C0854380	10005613	blood insulin decreased	0.262236110955567	0.121017924305425
C3888589	10075929	administration site dryness	0.262237150872744	0.0638080230971322
C0150993	10028702	nail pitting	0.262366354767729	0.0373113035322427
C2930544	10047901	low caloric diet	0.26239272135633	0.0439277880535207
C0855277	10018655	gram stain negative	0.262473853969215	0.0841304525891146
C0877126	10049042	application site inflammation	0.262614302432666	0.0660073350796139
C0877097	10048941	application site vesicles	0.262693911280045	0.0655424488718713
C1696701	10065701	dermatillomania	0.262700942848676	0.0599824129345746
C0221237	10002509	angular cheilitis	0.262736979602804	0.0555741304394984
C3854416	10075108	administration site ulcer	0.262804389481173	0.0664257813289203
C0858934	10022112	injection site warmth	0.262814146510715	0.0714102982890541
C0877178	10049260	injection site joint swelling	0.263138918647578	0.0852120769942029
C3888553	10075765	administration site nodule	0.263229839207374	0.065557165614062
C3888591	10075931	administration site erosion	0.263478165481928	0.0568955626389484
C3888655	10076021	application site nerve damage	0.263517395719921	0.0834309240415001
C1096183	10053979	injection site joint movement impairment	0.263791366503125	0.0573158863176874
C1282205	10071054	eyelid haemangioma	0.264041839525914	0.0357339919210332
C3888616	10075957	administration site nerve damage	0.264069062833434	0.0794396980840844
C1142392	10058713	application site mass	0.264083464010393	0.064875133286983
C0234944	10022046	injection site anaesthesia	0.264406891330667	0.0766233168793844
C0948236	10052002	tongue eruption	0.26445621102214	0.0327152289976992
C0241057	10054786	skin burning sensation	0.264495297974046	0.0318065767681236
C4324593	10079335	hair growth rate abnormal	0.26463022946861	0.0416114285648075
C0015230	10037844	rash	0.264970734729927	0.0400789554137442
C0549348	10005556	blood glucose false positive	0.264978685417151	0.107113216823872
C0595883	10005555	blood glucose decreased	0.26499234814916	0.114536638869186
C4049185	10076569	eye paraesthesia	0.265171639090228	0.0604095483657632
C4285669	10078094	chronic cheek biting	0.26523064443531	0.0367383220911573
C3544136	10073418	injection site hyperaesthesia	0.265390542244145	0.0788903357995167
C0853925	10039753	scrotal irritation	0.265500966673171	0.036637678487971
C0854111	10005838	blood triglycerides decreased	0.26554896733624	0.109491523562291
C0025218	10008570	chloasma	0.265612898239806	0.070306986415872
C0919590	10050057	injection site cellulitis	0.265689796524865	0.0754373626678776
C0151602	10042682	swelling face	0.265707548972034	0.0329914153126054
C3888650	10076016	application site joint swelling	0.26587204700795	0.074809580951652
C0236068	10042727	swollen tongue	0.265913330963147	0.0323827093240995
C4324488	10079124	injection site telangiectasia	0.266162886444324	0.0758183605274029
C1167785	10059499	haemorrhagic urticaria	0.266480982069402	0.102895455625471
C0849835	10049297	lip haemorrhage	0.266496638527253	0.0348867307120602
C0240382	10075203	mouth swelling	0.266813670125091	0.0305802064510539
C0521668	10075481	thunderclap headache	0.267138129668342	0.103774471072882
C3888612	10075953	administration site macule	0.26723122953488	0.0596698536106559
C0877005	10048648	injection site ischaemia	0.267352257283702	0.0784723770376129
C3805124	10074850	infusion site eczema	0.267369544917113	0.062246873396093
C2609049	10068791	administration site abscess	0.267513232202448	0.0653915135057307
C1696489	10065456	infusion site coldness	0.267620824270713	0.0730619074255827
C1142209	10057843	stoma site pain	0.268023684402696	0.107963583207421
C1696709	10065919	tongue amyloidosis	0.268116442298359	0.0354371530521268
C0877180	10049262	injection site joint warmth	0.268136927145579	0.0758385471753925
C0919794	10050818	itching scar	0.268484349578709	0.0309275142117334
C1868843	10067252	injection site dryness	0.268515443934509	0.0715181019182064
C1697973	10065485	infusion site paraesthesia	0.268648907374424	0.0741047280779301
C2609041	10068773	mechanical urticaria	0.2686563910529	0.104090545241025
C3665748	10073608	instillation site erosion	0.268750246052148	0.0571244960253515
C1536054	10064489	corneal exfoliation	0.269017814913461	0.0359688271631229
C1112478	10056344	menstrual discomfort	0.269067510080937	0.0604651719348502
C1868844	10067253	injection site laceration	0.269246078226954	0.0834168342059401
C0542149	10022090	injection site phlebitis	0.269263738397279	0.0778428507129459
C3888617	10075959	administration site papule	0.269597305562095	0.0669675404027806
C0948856	10052449	orgasmic sensation decreased	0.269612405300476	0.0587081692461565
C2242737	10068286	anorectal discomfort	0.26964049908372	0.0728672134122155
C0549444	10047183	vein discolouration	0.269673889285373	0.0370856096462851
C3160910	10071156	administration site rash	0.269915166081352	0.063839203281288
C1963736	10067360	tongue necrosis	0.269949933676498	0.0338177509921091
C3888646	10076012	application site joint inflammation	0.269975401510565	0.0703401265798544
C0948991	10051572	injection site discolouration	0.270131705598501	0.076428932615411
C1699498	10065478	infusion site necrosis	0.27016592261228	0.0709511504074291
C0022281	10052140	eye pruritus	0.270197622274364	0.071959326989093
C4324577	10079309	pharyngeal exfoliation	0.270374171170213	0.0295661179952114
C3495723	10072465	glassy eyes	0.270407256032275	0.0303451211690451
C0392196	10022107	injection site urticaria	0.270450031192362	0.0719619983221987
C0852795	10005614	blood insulin increased	0.270459043493033	0.116615925913511
C0853805	10016788	flour sensitivity	0.270773337726106	0.0291758825619943
C0241442	10037076	protrusion tongue	0.270843750514267	0.0338063308908883
C3888599	10075939	administration site induration	0.270898953138473	0.0644062572733146
C3888689	10076083	infusion site papule	0.271249343209462	0.0718635541391663
C0877314	10049803	blood glucose fluctuation	0.271363729354269	0.113777546393541
C0423820	10062283	nail ridging	0.271562816761874	0.0380409351925854
C0406438	10056526	nail pterygium	0.271927198557684	0.0390131770304889
C3854403	10075095	administration site cellulitis	0.272039127066123	0.0676900108652684
C3889007	10076070	infusion site injury	0.272333797039278	0.0746986979810849
C0236071	10043528	throat tightness	0.272557727195096	0.0348548230612644
C0877132	10049069	saliva discolouration	0.272571591149807	0.0295344370415989
C1504452	10063782	implant site pain	0.272640892180302	0.104094714484231
C3888583	10075923	administration site anaesthesia	0.272653590658735	0.0638880796647067
C0948597	10052531	testis discomfort	0.272851858683719	0.0690396323604092
C0542008	10022066	injection site haematoma	0.272860129103476	0.0777111228794282
C0406409	10003071	aquagenic pruritus	0.272871791373803	0.0737269867609405
C4551831	10046751	urticaria physical	0.272976029839991	0.100908979081271
C1096036	10053484	infusion site warmth	0.272994048223828	0.0695781512887572
C3888994	10075940	administration site injury	0.27320899907832	0.0687051186688387
C0919986	10053998	infusion site oedema	0.273217877336141	0.0703384067640112
C1536141	10064111	injection site joint inflammation	0.273279250876672	0.0725868298161821
C1697736	10065653	instillation site lacrimation	0.273314756936864	0.0661185715190256
C3854413	10075105	administration site paraesthesia	0.27374433616569	0.0617842696199221
C3888621	10075963	administration site pustule	0.273778966957037	0.0659040074251391
C4285690	10078156	insurance issue	0.273935559471493	0.0724871245503506
C1699685	10065484	infusion site nodule	0.27396946958931	0.0723258454609703
C3665741	10073601	instillation site exfoliation	0.274067725803189	0.0701453615995224
C0549229	10028693	nail discomfort	0.27423339522433	0.0510842502484622
C0040411	10062129	tongue neoplasm	0.274319807937273	0.0336380119575059
C0494853	10015152	erythema ab igne	0.274380516713926	0.100946391432855
C3854410	10075102	administration site hypersensitivity	0.274385452330675	0.0567881036819947
C1736135	10066211	infusion site scab	0.274512251431889	0.0721143478491573
C3888679	10076073	infusion site joint infection	0.274565218690177	0.0725898178953571
C1384489	10039737	scratch	0.274643851764906	0.0284338630092216
C3888683	10076077	infusion site joint erythema	0.274687540996492	0.0739866401462227
C0017677	10043957	tongue geographic	0.274697079253336	0.0363167278748194
C4552382	10069880	drug implant physical property issue	0.274743469663407	0.104169220551288
C0022580	10037509	punctate keratosis	0.274781242707583	0.037776589640215
C0521507	10022105	injection site ulcer	0.274810392104763	0.0793681851170336
C3665924	10073703	therapeutic drug monitoring analysis incorrectly performed	0.274814183478529	0.0727823785971248
C0406191	10077520	pseudofolliculitis	0.274833483468221	0.040565405700885
C3888593	10075933	administration site extravasation	0.274927408227299	0.0642648438405501
C0151649	10022064	injection site fibrosis	0.275057518106221	0.0714419250312082
C0597469	10074507	skin hyperplasia	0.275151110707211	0.0367834811179909
C1504443	10063765	instillation site reaction	0.275258296231871	0.0603572046965412
C1096342	10054995	infusion site ulcer	0.275267146481619	0.0724863823993645
C0151599	10013722	drug level increased	0.275768033392837	0.0750495506510078
C0151734	10022078	injection site inflammation	0.275792371849588	0.0693802080360601
C3888600	10075941	administration site irritation	0.275883811457883	0.063894714603374
C1112683	10057665	injection site lymphadenopathy	0.275971370775142	0.0790112667778495
C1504576	10063772	instillation site dryness	0.276025540164017	0.0641569088767012
C1868770	10066797	injection site recall reaction	0.276041669669608	0.0582007219105482
C0559892	10070933	menstruation normal	0.27610143668398	0.100655955250697
C3887688	10052128	glare	0.276167602112941	0.0351914560789584
C1096234	10054125	perihepatic discomfort	0.276358142028566	0.0602843725643403
C3854404	10075096	administration site dermatitis	0.276371624538684	0.0661987884889839
C0022595	10023369	keratosis follicular	0.276397205804481	0.0374394810619642
C3665747	10073607	instillation site discolouration	0.276648888932016	0.0634925224607343
C0027343	10022013	ingrowing nail	0.276804384926546	0.0375893143128468
C1697537	10065460	infusion site discolouration	0.276924361801467	0.0724926542866291
C3665752	10073612	instillation site hypersensitivity	0.276958396670259	0.0662349803386354
C1167945	10059830	infusion site rash	0.277013731457821	0.0726071080243965
C1739366	10066044	injection site papule	0.277066648455536	0.0757085139494334
C4285774	10078394	eye opacity	0.277121098716099	0.0402419658667107
C3888610	10075951	administration site laceration	0.27724245232549	0.0673527523010304
C0521500	10022062	injection site extravasation	0.277271639193736	0.0785522158982322
C3888624	10075966	administration site streaking	0.2773850235682	0.0666588057958249
C1698395	10065475	infusion site lymphadenopathy	0.277490260015266	0.0714609905325549
C1697135	10065455	infusion site cellulitis	0.277625248509995	0.0723673776135581
C3888620	10075962	administration site plaque	0.277654066594606	0.0601960197886316
C3888825	10076327	injection site joint erythema	0.277660096869873	0.0773287826857098
C3854415	10075107	administration site swelling	0.277677348348957	0.0679913170677875
C3854414	10075106	administration site pruritus	0.277714488691644	0.0659720657368957
C1112672	10057595	blood ketone body decreased	0.277745152820434	0.112445484154832
C0233269	10016035	face presentation	0.277829800841811	0.0278236808233308
C0040261	10030338	onychomycosis	0.277966608860923	0.058500210040329
C1735864	10066214	administration site infection	0.278048387431646	0.0667489605733681
C1698998	10065652	instillation site discomfort	0.278059168134836	0.0958810641880716
C0520587	10047786	vulvovaginal discomfort	0.278201772110041	0.0661608961973828
C0151505	10003055	application site reaction	0.278388329879718	0.0605647328962967
C0522172	10016330	feeling drunk	0.27850188940109	0.0939266664349541
C3854417	10075109	administration site urticaria	0.27863230909731	0.0635219423537743
C0585631	10074778	tongue polyp	0.278843386034508	0.0345579715674978
C3665768	10073629	instillation site warmth	0.278852517468689	0.0629839528255302
C0221201	10037867	rash macular	0.278973515117124	0.0776257985040734
C1262170	10062639	herpes dermatitis	0.278984552091442	0.0631452656700171
C1697136	10065461	infusion site erosion	0.27901192269107	0.0673027022240836
C3888588	10075928	administration site discomfort	0.279094499090916	0.0683996282754391
C1096091	10053664	infusion site pruritus	0.279169250421775	0.0723160279248762
C0151795	10022059	injection site erosion	0.27969925890749	0.0780228228488839
C3888596	10075936	administration site hyperaesthesia	0.279733190980273	0.0629944486765703
C1167849	10059641	drug clearance increased	0.279876066888629	0.0750373923970795
C0542120	10057880	injection site nodule	0.27993908863206	0.0783008166354409
C2939014	10070714	band sensation	0.2799938905717	0.0657532318966012
C3888676	10076069	infusion site hypertrichosis	0.280420871400693	0.0762282735499191
C0852995	10022093	injection site pruritus	0.280458608159836	0.0777320635441309
C3888687	10076081	infusion site macule	0.280474090992121	0.0701008199787335
C1608399	10064729	dark circles under eyes	0.280522203705394	0.0307138919177458
C0149745	10028034	mouth ulceration	0.280762185614698	0.0304106214854947
C3854412	10075104	administration site oedema	0.280813543964017	0.0648623412969717
C2363947	10068687	infusion site exfoliation	0.281068272698371	0.0718163297479787
C0861111	10050845	cardioactive drug level increased	0.281263538707648	0.0736319726440295
C4523925	10079732	nail aplasia	0.281469356037862	0.036607457046684
C0151512	10022048	injection site atrophy	0.281508144925513	0.0797688564454392
C1096049	10053505	infusion site swelling	0.281568683880495	0.0815772491595612
C3888674	10076067	infusion site dysaesthesia	0.281610731318759	0.0706691220557427
C3888614	10075955	administration site movement impairment	0.281803045946806	0.0508325522372131
C0221776	10031009	oral pain	0.281970153114667	0.0763298065911858
C1608954	10064774	infusion site extravasation	0.282051574332099	0.0712457959497105
C1963810	10067683	eye laser scar	0.28210077136867	0.0389090528261702
C4728027	10081519	injection site alopecia	0.282378935214155	0.0788221037566783
C2242596	10067995	injection site vasculitis	0.282485601050823	0.0788162535051612
C0042900	10047642	vitiligo	0.282639884286009	0.0565415290911969
C0040068	10073746	thumb sucking	0.282651935505804	0.0324905277733723
C0563560	10066454	weight bearing difficulty	0.2826966265297	0.211377903943071
C1698621	10065505	infusion site granuloma	0.282788235286664	0.0732903725953327
C1695897	10065473	infusion site irritation	0.282831010200808	0.0705234429513514
C0549430	10036769	procedural site reaction	0.282901591618132	0.0547017537387624
C1536050	10064485	penile exfoliation	0.283163305976305	0.0327012127495848
C0151464	10022044	injection site abscess	0.283218730127438	0.0818123859936957
C3888673	10076066	infusion site dryness	0.283431917038082	0.0726006494977015
C3665757	10073618	instillation site odour	0.283516089212413	0.0573320156622253
C1698446	10065463	infusion site haematoma	0.283534666570291	0.0742943491788734
C4761281	10082200	therapeutic product effect incomplete	0.28358762237189	0.0577280500980678
C1095980	10053396	injection site photosensitivity reaction	0.283643328887785	0.058729205564595
C0014743	10015226	erythema nodosum	0.283840152251212	0.104769851970753
C0232720	10016102	faeces pale	0.283858092704165	0.0411826406896616
C3888675	10076068	infusion site hyperaesthesia	0.283955398363848	0.0688420469989758
C1868696	10066779	nail picking	0.284007360463057	0.0398113923426747
C3888628	10075970	administration site vesicles	0.284008018444783	0.0687926922794911
C0595930	10005425	blood cholesterol increased	0.284069191137927	0.102806984312831
C3854406	10075098	administration site discolouration	0.284565417945683	0.0636133486308425
C0151735	10022095	injection site reaction	0.284892142161789	0.0591030266680396
C0861103	10061649	antidepressant drug level increased	0.284944546601773	0.0752252650054436
C3854402	10075094	administration site bruise	0.285016464798061	0.0689333131388602
C0151584	10022055	injection site cyst	0.2850645664634	0.0756716765223312
C0022602	10000614	actinic keratosis	0.285283325071748	0.0381212948279261
C1739371	10066221	injection site eczema	0.285844935661286	0.0658179336584764
C1096299	10054812	injection site calcification	0.285987054741852	0.0816955128019459
C0018520	10006326	breath odour	0.285990638517022	0.037320695301145
C1096668	10055117	instillation site irritation	0.286138702101765	0.0692203447329047
C3888686	10076080	infusion site laceration	0.286284516364755	0.0761957759410066
C1696491	10065458	infusion site dermatitis	0.286331016117866	0.0698972617840765
C2363730	10068318	oropharyngeal discomfort	0.286383314308327	0.06201885776735
C0861104	10061648	antidepressant drug level decreased	0.286399104427459	0.076637730307587
C0015663	10068315	fasting	0.286457070851107	0.071765968376346
C0861113	10063222	chemotherapeutic drug level increased	0.286519350970328	0.0726276580010132
C0236065	10030110	oedema mouth	0.286537492630976	0.0310323288019078
C3805073	10074704	administration site inflammation	0.286586016118889	0.0664564632700207
C0234943	10003033	application site anaesthesia	0.286846889775831	0.0635093530068494
C1504573	10063769	instillation site coldness	0.286878141970518	0.0631796479572617
C0039242	10043087	tachyphylaxis	0.28694714111896	0.0659313509900132
C2936846	10001764	alopecia scarring	0.287221780433578	0.0360850986918953
C3888629	10075971	administration site warmth	0.287287317016261	0.0653481568364673
C1698976	10065490	infusion site urticaria	0.287393254811016	0.0722535919181544
C0458101	10064888	cervicogenic headache	0.287496428929213	0.0971682156564542
C3854409	10075101	administration site haemorrhage	0.287531382023804	0.064622151195446
C1504441	10063763	instillation site pruritus	0.287540555520112	0.0670215632304819
C1141877	10057856	anticonvulsant drug level increased	0.287654053878279	0.0730311248245544
C0877219	10049463	drug clearance decreased	0.287675181736002	0.0749449855636335
C0339825	10028781	nasal vestibulitis	0.287957241068006	0.0836335921025637
C0009088	10059133	cluster headache	0.287968089689432	0.106122212201984
C1697137	10065462	infusion site fibrosis	0.288088368872576	0.0706299530476623
C1274999	10068774	skin flap necrosis	0.28810727323614	0.0298119445029643
C0026635	10028017	mouth breathing	0.28812215694187	0.031558832863197
C3665751	10073611	instillation site hyperaesthesia	0.28828956217829	0.0675988765906106
C1167685	10059203	infusion site bruising	0.288401812247265	0.0811367133000568
C0008924	10009259	cleft lip	0.288535316784164	0.0350489487230777
C1536035	10064424	carbohydrate tolerance increased	0.288887237387104	0.046157397416006
C1696490	10065457	infusion site cyst	0.288924221802352	0.0775896282389843
C1698975	10065474	infusion site ischaemia	0.289103515408486	0.0738067671521766
C3888586	10075926	administration site coldness	0.289225332316574	0.0636588552195265
C4087241	10077753	frustration tolerance decreased	0.289420909191566	0.05378040400989
C0948594	10053156	musculoskeletal discomfort	0.289433952415411	0.0906546790763827
C3888671	10076064	infusion site calcification	0.289516700563981	0.0677516705497387
C1112470	10056270	infusion site inflammation	0.289561104748035	0.0667105987081714
C0162311	10068168	androgenetic alopecia	0.289810565690306	0.0408197486302253
C1535864	10063862	implant site mass	0.28997026483327	0.057971856013046
C2363949	10068689	injection site exfoliation	0.289999163160117	0.0716246945580756
C1096034	10053482	infusion site induration	0.290049189605202	0.0709343700572901
C3888672	10076065	infusion site discharge	0.290121315918368	0.072385226337764
C3888590	10075930	administration site dysaesthesia	0.290250305298148	0.0598280039638688
C0521510	10021542	implant site reaction	0.29044457113301	0.0597115361085615
C0948257	10062015	immunosuppressant drug level increased	0.29049398818104	0.0716958597323699
C3544239	10073174	injection site plaque	0.290585272564748	0.0797167730168592
C3665760	10073621	instillation site pustules	0.290632241546846	0.0675424860430957
C1328376	10066210	injection site scab	0.2907472116115	0.0795558586658074
C0231246	10047897	weight gain poor	0.290767405960468	0.218424397105017
C0019572	10020112	hirsutism	0.290777631850866	0.0820022376539745
C3888692	10076086	infusion site streaking	0.29088014197247	0.0681891089728165
C3665762	10073623	instillation site scab	0.290881091931367	0.0670539366045938
C3888690	10076084	infusion site plaque	0.291153073069249	0.0687099575512185
C0240515	10029421	nipple pain	0.291300585567474	0.0461229405062362
C1096460	10053663	infusion site phlebitis	0.291329240696979	0.0717098716396652
C0751349	10076060	eyelid myoclonus	0.291526067246206	0.0342575044774386
C0267026	10056951	actinic cheilitis	0.29170572936439	0.0453871562026431
C1697538	10065464	infusion site haemorrhage	0.291749113547402	0.0753002197032121
C1096341	10054994	injection site pustule	0.29175333948733	0.0770735326510232
C0948817	10052267	catheter site inflammation	0.291908592589208	0.0750072691710163
C3888584	10075924	administration site atrophy	0.291923321486758	0.0620121468599603
C3889010	10076120	medical device site joint movement impairment	0.291981532842976	0.0469225808182679
C0854431	10022111	injection site vesicles	0.291994273306542	0.0703472816814187
C1142012	10058464	infusion site abscess	0.292050948791379	0.0733164798159109
C0920143	10050938	antidepressant drug clearance decreased	0.292063087543109	0.075054687919272
C3805072	10074703	injection site joint infection	0.292224573815686	0.080863556101528
C1366940	10043143	tattoo	0.292818725363969	0.0370898873937592
C1697542	10065489	infusion site thrombosis	0.292908903892746	0.0723190480556359
C0151775	10022081	injection site mass	0.293276930393901	0.0733266869459593
C1504424	10063686	antipsychotic drug level increased	0.293799348456435	0.0777571818215548
C0861112	10050846	cardioactive drug level decreased	0.293884732824242	0.0750210126598987
C0278107	10072353	painful ejaculation	0.293891782608041	0.0414536241696464
C1096082	10053634	oesophageal discomfort	0.293921981133552	0.0671155992498687
C1695896	10065471	infusion site hypersensitivity	0.293979143811767	0.0682016404320193
C1536051	10064486	mucosal exfoliation	0.293986978364208	0.0307465040505642
C0948381	10052364	semen discolouration	0.294160640019652	0.029567912501655
C4524006	10079903	benzodiazepine drug level increased	0.294258145548469	0.07738845180763
C3888730	10076129	medical device site movement impairment	0.294354533151359	0.0471664548875376
C1272092	10056997	impaired fasting glucose	0.294436539126463	0.0682072458487329
C4524002	10079891	eye haematoma	0.294511241031674	0.0489014762252358
C0030193	10033371	pain	0.294585524088014	0.0430047598709017
C3665826	10073992	catheter site dermatitis	0.294598083369783	0.0670079627284343
C0877365	10048634	infusion site erythema	0.294614044510978	0.070145309622685
C1096343	10054996	infusion site reaction	0.294704885996929	0.0602375438356688
C0948482	10053469	analgesic effect	0.294822815264656	0.0588531049974206
C0033893	10043269	tension headache	0.295033037330753	0.0925539227282457
C0013203	10059866	drug resistance	0.295165969906761	0.0861446968456974
C0024902	10006298	breast pain	0.295272667610549	0.0509186657402239
C0234953	10043981	tongue spasm	0.295645512852386	0.0303284887450023
C0919808	10050852	hearing aid user	0.295696736821398	0.0471249912260065
C3665769	10073630	instillation site bruise	0.295773272668817	0.0735314650844689
C0749389	10054830	throat lesion	0.295814268346007	0.0301189520499075
C0861099	10060942	analgesic drug level increased	0.295825500081827	0.0753479121987086
C0858259	10052437	nasal discomfort	0.296082067648071	0.0411716791689832
C0850060	10076406	nasal pruritus	0.296235580990233	0.0746524380738165
C0580545	10005558	blood glucose normal	0.296253040107337	0.0891403953092226
C0853806	10041316	solvent sensitivity	0.296565579770952	0.0437531710093446
C0002171	10001761	alopecia areata	0.296773821501115	0.038494865805683
C0277873	10052319	nasal flaring	0.296990267501008	0.0422062004796276
C4324565	10079278	administration site indentation	0.297116994213112	0.0662303544495512
C0235821	10043415	therapeutic response increased	0.297223653220835	0.0617880711911827
C0948741	10051955	tracheal pain	0.297232741729093	0.0992661671759022
C0240812	10036968	prostatic pain	0.297354698255421	0.0935699606524829
C0278045	10057135	urine odour abnormal	0.297415054864275	0.0302373814939059
C0031924	10035039	piloerection	0.297569988153215	0.0734600648577735
C1510472	10013663	drug dependence	0.29770975341973	0.0939098994321872
C0085659	10015216	erythema marginatum	0.297763969987573	0.102460340370027
C3665763	10073624	instillation site swelling	0.297823735685527	0.0761181644158046
C3544084	10073558	instillation site paraesthesia	0.29799293509986	0.0723542190110743
C0263324	10056274	erythema toxicum neonatorum	0.298103418421298	0.101072775461259
C4760997	10082028	incision site impaired healing	0.298359444615251	0.0954965504230321
C3888722	10076121	medical device site joint pain	0.29837115797714	0.0498447761236874
C1304055	10071443	brachioradial pruritus	0.298458481917906	0.098765177151214
C0085654	10022065	injection site granuloma	0.298490472957289	0.0728856361590994
C1697541	10065487	infusion site pustule	0.298554673442165	0.0752444831328864
C4523858	10079633	device effect decreased	0.298606658535417	0.0439258990475982
C0040953	10044629	trichotillomania	0.298759234453582	0.104299581431147
C4039708	10077408	ischaemic skin ulcer	0.298915408223821	0.0340574384058662
C3889115	10076140	medical device site recall reaction	0.299408175357653	0.0440746346410297
C2363812	10068444	device intolerance	0.299653427955033	0.0749112775632436
C0858804	10075187	mucosal pain	0.299747595974696	0.100142003334799
C0403673	10038967	retrograde ejaculation	0.299869041716093	0.0506909781379685
C1096714	10054997	infusion site infection	0.299896291588638	0.0678518692115632
C0239729	10018175	genital rash	0.299974291078496	0.0496414559788138
C1112426	10057596	urine ketone body absent	0.300445732823871	0.0641912906755274
C1141939	10058141	skin graft rejection	0.300520026935899	0.0323964319294333
C0273429	10016023	face crushing	0.300549951862854	0.0310294561092246
C0026113	10027627	miliaria	0.300550156293472	0.0647314163075964
C0521508	10022052	injection site bruising	0.300660130028311	0.0850164954166307
C0233973	10056303	painful erection	0.30069823861673	0.0487365886657548
C0151598	10013718	drug level decreased	0.30072360007533	0.0753053536174391
C1262019	10060875	uraemic pruritus	0.300779969793508	0.103262229632635
C0037278	10040872	skin infection	0.300872866662448	0.0335410833045642
C0856604	10039251	rubber sensitivity	0.30138933963835	0.0240245148445436
C1536048	10064483	vaginal exfoliation	0.301423760498618	0.0312241077450648
C0877541	10049580	gingival hyperpigmentation	0.301451275474522	0.0403587430233861
C1142503	10057857	anticonvulsant drug level decreased	0.30154917839556	0.0750490483139304
C0241577	10061034	catecholamines urine increased	0.301577439233942	0.032747908697005
C1306710	10068737	facial asymmetry	0.301678033139249	0.0385661925011605
C0235409	10021664	increased insulin requirement	0.301893240869225	0.0578867070790209
C0854303	10061224	limb discomfort	0.30198975673728	0.0544906751911968
C1698666	10065755	lip infection	0.302312807534473	0.0311085897388891
C1261964	10060712	skin neoplasm bleeding	0.302817176486273	0.0293058713828199
C3665761	10073622	instillation site rash	0.303095591181815	0.0717029221567006
C3665847	10074015	catheter site warmth	0.30310632323033	0.0708960131655478
C3888716	10076114	medical device site injury	0.303509201739653	0.0479514608213402
C2363948	10068688	implant site exfoliation	0.303620833161142	0.0604629862200308
C0234906	10015153	erythema annulare	0.303631279721879	0.0989377152140598
C3888466	10075573	medical device site discharge	0.303641689631872	0.0446826982730961
C1096228	10054115	laryngeal discomfort	0.303743502814793	0.0509455221785315
C3665745	10073605	instillation site burn	0.303842329645661	0.0602797235376717
C2712185	10056817	weight normal	0.303874862787973	0.208712381134147
C0235827	10043414	therapeutic response decreased	0.304016247403161	0.0619096182670042
C2242479	10067758	residual urine volume increased	0.304174674830998	0.0323113267785208
C3665756	10073617	instillation site nodule	0.304241289721035	0.0705979109406022
C0852625	10022061	injection site erythema	0.304494074101241	0.0708332331486823
C0854095	10013717	drug level changed	0.304596025610331	0.0829442702502166
C2721628	10069478	vaccination site discomfort	0.304603329885875	0.0446729394127361
C0231247	10049084	weight loss poor	0.304642246095083	0.223458570584958
C1619736	10064976	eyelid haematoma	0.304824639153588	0.0315349510056937
C0221270	10000349	acanthosis	0.304858164760884	0.0361498548973737
C0919913	10051181	nasal odour	0.304903065967779	0.0305648425344112
C0920254	10046533	casts urinary pigmented	0.305238049229405	0.0301908896823617
C0155163	10062276	conjunctival pigmentation	0.305240005302405	0.0332853033175266
C0149931	10027599	migraine	0.305264921619444	0.0908529633697907
C0267038	10066991	tongue abscess	0.305266646421796	0.030054746101082
C0157741	10021247	idiopathic urticaria	0.305423625627616	0.0993361171295847
C4524010	10079907	benzodiazepine drug level decreased	0.305435554096705	0.0816239529677332
C1096748	10013781	gingival dryness	0.305634608333894	0.032476829969149
C1142176	10059057	medical device pain	0.305653344676654	0.0496087392837836
C0855803	10011356	creatine urine increased	0.305682427983435	0.0408581185233173
C0521854	10052805	drug tolerance decreased	0.305708646061218	0.0869573431199308
C0241423	10055028	tongue atrophy	0.30572464375702	0.0344494245856962
C0339090	10075018	eyelid contusion	0.305911673125835	0.0327015202686941
C0234233	10043224	tenderness	0.305996519318001	0.0413690743922426
C0239283	10067486	epiglottic erythema	0.306040086827826	0.097005728764306
C0262397	10006313	breast tenderness	0.306099023479603	0.0403281123943472
C0521853	10052806	drug tolerance increased	0.306266679344683	0.0876199849989196
C3888723	10076122	medical device site joint erythema	0.306324967675538	0.0467956770813167
C0155216	10053196	eyelid bleeding	0.306438479667152	0.0282064981542102
C3854405	10075097	administration site discharge	0.306538717612767	0.0652254678357446
C1610609	10064764	nail growth abnormal	0.306618523611394	0.0351535188305392
C4087281	10077854	gingival discomfort	0.306802178934086	0.04922015956309
C1535853	10063850	implant site bruising	0.307198541589843	0.0664659922650044
C0861100	10060941	analgesic drug level decreased	0.307561035160454	0.0755142646720468
C0877337	10049870	tongue haemorrhage	0.307625095216864	0.0331189770220115
C0948256	10062014	immunosuppressant drug level decreased	0.30763801398796	0.0692891799445445
C1142073	10058670	larynx irritation	0.307841147729261	0.0333289567348274
C0861114	10063226	chemotherapeutic drug level decreased	0.308074051532144	0.0718910574664159
C0240928	10067951	salt craving	0.308083600467382	0.0544461309977118
C0863070	10007811	catheter site related reaction	0.308301225624	0.0601104016896698
C2364379	10072373	diet noncompliance	0.308464329032052	0.0441412494791436
C0857219	10068879	vaccination site pain	0.308466206173248	0.0483980995520432
C0399459	10030973	oral discomfort	0.308734624026485	0.0452685161773139
C0521501	10022104	injection site thrombosis	0.309033897891498	0.0796911136561303
C1535856	10063854	implant site cyst	0.309079289957755	0.0580603249623877
C1401162	10071200	carbohydrate intolerance	0.309165951133687	0.0395751912501522
C3888524	10075694	incision site erosion	0.30941587187401	0.0700614885721743
C4552381	10069870	drug implant damage	0.309674161689744	0.109068385094444
C1868730	10066887	genital discomfort	0.309819331010646	0.0577395265532292
C0151827	10015958	eye pain	0.309841628866132	0.0524698667341844
C0859248	10046680	urine viscosity increased	0.309962433103246	0.0304694629484354
C3888718	10076116	medical device site joint discomfort	0.31028417103419	0.049950024890044
C0399493	10001901	amalgam tattoo	0.310454411328714	0.0334535846614923
C0240014	10052340	decreased insulin requirement	0.31061111092491	0.0584650393027846
C0000889	10000350	acanthosis nigricans	0.311018535922558	0.0373137181029142
C0853890	10005545	blood gastrin increased	0.311179129907573	0.058751232248659
C0855804	10011355	creatine urine decreased	0.31136405569633	0.04298296540789
C0033777	10037093	pruritus genital	0.311383514541863	0.072037155367409
C0014742	10015218	erythema multiforme	0.311469511951839	0.114038323511203
C0848197	10049747	pubic pain	0.311502303294569	0.0676251884484769
C0586406	10075536	eye symptom	0.311597414804693	0.0465322332588795
C0877035	10067572	oestrogenic effect	0.311691393380212	0.0497273370576915
C1611189	10064903	incision site inflammation	0.311719569618213	0.0709680776562626
C3665837	10074004	catheter site mass	0.311756669326511	0.0747779402154487
C3888724	10076123	medical device site joint swelling	0.311860867065188	0.0499399331754377
C1535869	10063867	implant site swelling	0.31192014294252	0.0619535921923689
C1696495	10065491	infusion site vesicles	0.311941279813573	0.0733445272902468
C0855314	10057598	blood ketone body present	0.312274677257	0.0766061310792329
C1328403	10063168	urine viscosity decreased	0.312368300836198	0.0290224680831025
C3267067	10072204	carbohydrate deficient transferrin increased	0.31243485690084	0.0342072780348647
C0240717	10061339	perineal pain	0.312483611359533	0.0734586341072661
C1698508	10065309	premenstrual cramps	0.312593846840628	0.052422759128918
C0852765	10005414	blood catecholamines increased	0.312850755133473	0.0595110862546174
C2242597	10067996	catheter site swelling	0.312892829002273	0.0825122498047784
C3544099	10073519	skin graft contracture	0.313143539721852	0.0297051375582999
C0919594	10050086	poor weight gain neonatal	0.313194339572635	0.209228062129152
C3888691	10076085	infusion site recall reaction	0.313349301824499	0.0543470027775142
C2721706	10069622	vaccination site urticaria	0.313486288204289	0.0430641517737734
C0848383	10073423	eye ulcer	0.313802274060432	0.0425442914968829
C0263472	10055000	bromhidrosis	0.313837173802119	0.0395377643760165
C0578026	10056814	weight abnormal	0.313881819125165	0.203991527462837
C1504440	10063762	instillation site erythema	0.313995731891879	0.0700911265922624
C3888472	10075579	medical device site hypersensitivity	0.314113946750606	0.0438681192651088
C0151726	10022071	injection site hypersensitivity	0.314332487151553	0.0692022389531104
C0948296	10052137	ear discomfort	0.314364085982449	0.0380621582582638
C3854357	10074941	therapeutic response changed	0.314417557016682	0.0640257399206899
C1535851	10063848	implant site abscess	0.314437524497328	0.0633435043939338
C0919626	10050200	thirst decreased	0.314480347952533	0.0319837708714581
C0085592	10019330	heat cramps	0.314510947512812	0.0372313966065079
C0240322	10027336	menstruation delayed	0.314557899452527	0.104857807175358
C4552223	10080718	device programming error	0.314817422397563	0.047317530767782
C3495842	10072791	humidity intolerance	0.314842318305111	0.0363717276630751
C0877014	10062119	sympathomimetic effect	0.314911789786792	0.0537366685224122
C2609081	10068878	vaccination site inflammation	0.314978920081891	0.0507595528291322
C0497481	10034310	penile pain	0.315054329137665	0.0622951570616018
C0231919	10028740	nasal dryness	0.31511086416898	0.0332137436955636
C0854442	10022072	injection site hypertrophy	0.315366019897692	0.056742540074028
C2721704	10069620	vaccination site swelling	0.315422182842214	0.0478917594256266
C3888734	10076133	medical device site pain	0.315478864732114	0.0512029758996754
C3805016	10074509	stoma site hypersensitivity	0.315480653276354	0.0731245799644415
C1697134	10065454	infusion site atrophy	0.315632252760646	0.0688203714047015
C0241581	10011203	cortisol free urine increased	0.315666959689086	0.03117697241836
C1142177	10059058	stoma site reaction	0.315681355454035	0.0664926646214555
C0424810	10056647	periorbital swelling	0.315850529193949	0.0298057172060216
C3888732	10076131	medical device site nerve damage	0.31605846953164	0.0642262003066421
C0038165	10041929	staphylococcal scalded skin syndrome	0.316093356765308	0.0340923155377575
C0263504	10001766	alopecia totalis	0.316094193362338	0.0401984410711481
C1262290	10022082	injection site fat necrosis	0.316197114554955	0.063996507311205
C1504408	10063642	calcium phosphate product increased	0.316296942002088	0.032502584708401
C2748362	10070437	vulvovaginal erythema	0.31633683680512	0.0999909048531583
C0577659	10048750	axillary pain	0.316387742134358	0.0926447889922846
C0240635	10020046	high arched palate	0.316391422790068	0.0307645822554561
C1323189	10012470	dermatitis infected	0.316408865069951	0.0591567957617103
C3888748	10076148	medical device site warmth	0.316454069321652	0.046613424450091
C0262534	10051581	white coat hypertension	0.316489615020329	0.0371833851744184
C0027338	10057342	onychophagia	0.316577825371755	0.058652654266438
C0855502	10039938	semen viscosity decreased	0.316607473934353	0.0298724426720373
C2607914	10039085	rhinitis allergic	0.316845256065796	0.0511528212033996
C0013456	10014020	ear pain	0.31685020858303	0.053221215772694
C1328404	10063169	urine viscosity abnormal	0.317048648018284	0.0271072031596701
C0855801	10011354	creatine urine abnormal	0.317110797894077	0.0375284570393387
C0851257	10028686	nail avulsion	0.317192779948859	0.0330814678956674
C0235002	10019194	head discomfort	0.317386617811218	0.0389730561186785
C3805033	10074535	application site hypertrophy	0.317553718790033	0.0528573073505569
C0877145	10061824	drug level fluctuating	0.317570006858936	0.0801807973683533
C0751185	10076707	primary cough headache	0.317650646494834	0.0805592958000163
C0040252	10005913	body tinea	0.317903447490737	0.0338885071409913
C3888740	10076139	medical device site pustule	0.317931684752477	0.0449008100750945
C1112489	10056476	corneal irritation	0.317968078391956	0.0636551100916534
C0920073	10061806	urine cytomegalovirus	0.318065230241157	0.0336646004422697
C0919792	10050778	walking aid user	0.318184696142294	0.0521133092903425
C0023760	10048470	lip disorder	0.318200667311618	0.106702234078197
C0008512	10008766	chorioretinal scar	0.318267339047875	0.0351087541779871
C1510410	10034018	parosmia	0.318310484591809	0.115327152032379
C3544242	10073168	incision site dermatitis	0.318368865498827	0.0706493191456075
C0235074	10043972	tongue paralysis	0.318403672350345	0.0334931204242194
C3805027	10074528	anticoagulation drug level increased	0.318733404385387	0.0683630961402065
C0016436	10016936	folliculitis	0.318736066369617	0.0393110424654273
C0860805	10057597	urine ketone body present	0.3187555294904	0.0610434646172406
C0861116	10018474	glucose urine absent	0.318817448601757	0.0581067495548357
C0271308	10005149	blepharitis allergic	0.318998145535565	0.0336304661375267
C0239725	10061979	genital pain	0.319381366504763	0.0657663632988663
C0853034	10005470	blood creatine phosphokinase increased	0.31941534711174	0.0435019197251399
C0853956	10005472	blood creatine phosphokinase mb abnormal	0.319662081237139	0.0441941630136316
C4324505	10079169	medical device site burn	0.319738133503178	0.0457697592023658
C3805028	10074529	anticoagulation drug level decreased	0.319840692996449	0.0701185578518764
C0877514	10049445	stoma site discomfort	0.31997520548154	0.0862226015561069
C2938877	10070492	limbal swelling	0.320022631804514	0.0295228461129654
C3888757	10076163	vaccination site extravasation	0.320256716931768	0.0438668039321585
C0854029	10005464	blood creatine increased	0.320278948292308	0.0457591535763034
C0475858	10052576	pruritus generalised	0.320293242351259	0.0942841778221512
C3805095	10074758	incision site swelling	0.320295861352431	0.075349854073067
C0029163	10028024	mouth haemorrhage	0.32030076188628	0.0311297856057626
C0740914	10077439	dust allergy	0.320488265775927	0.0314335244438406
C1535875	10063873	implant site scar	0.320495115153715	0.0601825777953538
C0263505	10001767	alopecia universalis	0.320516038693777	0.0387288196788884
C0849916	10051576	generalised erythema	0.320535338400188	0.0968530429687158
C0856056	10062228	urine cannabinoids increased	0.320588389800427	0.0371778679192173
C1535873	10063871	implant site warmth	0.320640415799195	0.0619660315602899
C4285818	10078576	reduced facial expression	0.320886815513352	0.0322594605977643
C3888478	10075586	medical device site swelling	0.321092219143782	0.0483567996438731
C1535876	10063874	implant site discolouration	0.32110053648029	0.0628830558941843
C3665844	10074012	catheter site scar	0.321121972541842	0.0692370960573454
C0853978	10018431	glucose tolerance increased	0.321188211829757	0.0492055698958328
C0151830	10046461	urethral pain	0.321237076932235	0.0708586410865286
C3888758	10076164	vaccination site fibrosis	0.321242596560123	0.0443975675323811
C0423006	10015915	eye discharge	0.321258522417228	0.0326043981194777
C0240520	10058680	nipple swelling	0.321522140230663	0.0286644184221473
C1880265	10074425	device defective	0.321540659811521	0.051239714126332
C0497406	10033307	overweight	0.321607592078588	0.153705566420559
C0456548	10076524	nasal crusting	0.321616195755479	0.0391831646654175
C1167959	10059875	device ineffective	0.32167216666919	0.0587378647903617
C0856050	10012775	diet refusal	0.321676886721583	0.0405674998908061
C3888704	10076102	medical device site dryness	0.321763369006217	0.0426688913604297
C0877568	10049660	incision site abscess	0.321950063110602	0.0671236097417323
C0855313	10057600	blood ketone body absent	0.32196226436691	0.0858782508926023
C2938998	10070692	device deposit issue	0.322032593667729	0.0515028375695054
C0005745	10015995	eyelid ptosis	0.322203042373888	0.0319997585942265
C0549373	10023848	laryngeal pain	0.322269648490512	0.093654513531273
C0919658	10050345	nasal candidiasis	0.322440339367152	0.079821500380354
C0236078	10039757	scrotal pain	0.322614899811231	0.0692468030023525
C2609098	10068922	implant site nodule	0.322775526605094	0.057698707681427
C3888715	10076113	medical device site induration	0.32281521975323	0.0432861605804822
C0014740	10062488	erythema migrans	0.323175889264179	0.100791846598742
C3888481	10075589	medical device site paraesthesia	0.323180187300318	0.0442355071398884
C2721708	10069624	vaccination site warmth	0.32318762333641	0.0481940456901723
C0853080	10011201	cortisol free urine decreased	0.323433009114671	0.0298993412324916
C0239233	10059186	early satiety	0.323510993533609	0.0468739493554934
C0020620	10021013	hypohidrosis	0.3236358923078	0.0502359608662724
C0854056	10046654	urine osmolarity increased	0.323795689600164	0.0315849147647379
C2721702	10069618	vaccination site scab	0.32380195565174	0.0468577274352327
C0270858	10049714	abdominal migraine	0.323812850305187	0.0647755248140506
C0853121	10005453	blood corticotrophin increased	0.323821847149722	0.0518969080527853
C3889069	10076367	ash leaf macule	0.323898459961488	0.0307267990396096
C0520558	10043173	teeth brittle	0.323976079381468	0.0327984365551536
C1535940	10064109	incision site cellulitis	0.324096964238249	0.0707259695807973
C1096188	10053996	puncture site reaction	0.324122775172446	0.0649624903399677
C2721623	10069472	vaccination site haematoma	0.324268877643497	0.0456121064456943
C3665906	10073615	instillation site inflammation	0.32435902743634	0.070945981996137
C3888475	10075582	medical device site irritation	0.324568719994116	0.0429228726358304
C0005758	10005191	blister	0.324571896439281	0.0275786793723605
C0221714	10022076	injection site infection	0.32461560296529	0.0685626218373913
C0542089	10027445	metanephrine urine increased	0.324716687729752	0.0304190852209458
C1611728	10065064	device lead issue	0.324723847266564	0.0474177252612296
C0406519	10021784	infected skin ulcer	0.324831573872609	0.032852898677077
C3888703	10076101	medical device site discomfort	0.324948928903692	0.0459050331587162
C1535964	10064190	cholestatic pruritus	0.325190641881795	0.103633100904974
C3888828	10076360	stoma site odour	0.325214871085829	0.0650581434042923
C0948596	10052438	paranasal sinus discomfort	0.325483899429141	0.0456241811044628
C1504448	10063778	implant site erosion	0.325620907768207	0.0612702184845852
C3888886	10075517	stoma site hypergranulation	0.325632558868111	0.0693097290897274
C3544138	10073413	implant site hyperaesthesia	0.325714863735139	0.06038515713368
C1504450	10063780	implant site haematoma	0.325733561472222	0.0580269844599634
C3665842	10074009	catheter site paraesthesia	0.325805918545801	0.0751505196109006
C1696575	10065600	injection site discharge	0.326060783352375	0.0763354632160208
C3888745	10076145	medical device site thrombosis	0.326212540666745	0.0434164574372074
C0549418	10046640	urine flow decreased	0.326359546940999	0.0303112789562718
C0155164	10010733	conjunctival scar	0.326484762234819	0.0300889728272616
C4523860	10079635	device effect variable	0.326485434096361	0.0451970442363998
C0008031	10008479	chest pain	0.326556931148963	0.0460631724453047
C2363905	10068607	catheter site erosion	0.326648645201948	0.0713441270506662
C3665758	10073619	instillation site oedema	0.326649003991315	0.0656814031148479
C3888707	10076105	medical device site exfoliation	0.326666264629046	0.0463160305752437
C2024890	10074421	exercise tolerance increased	0.326676686053721	0.0621686521594834
C2721632	10069482	vaccination site rash	0.326906997757188	0.0417431036568793
C0877299	10049734	blood homocysteine decreased	0.327233740425575	0.0673082368882932
C3888720	10076118	medical device site joint infection	0.327323009604479	0.0464273842948896
C0948013	10051293	blood viscosity increased	0.327336553845764	0.0489927739660317
C3888702	10076100	medical device site cyst	0.327379758860084	0.0456917846448799
C4761229	10082473	device ineffective shock delivery	0.327467849391251	0.0510566416442219
C0852778	10005413	blood catecholamines decreased	0.327493867752664	0.0593646817842035
C3666015	10069871	device material degradation	0.327534362757548	0.0546459326828592
C3665829	10073996	catheter site exfoliation	0.327609566914191	0.0712282305458102
C0014745	10033551	palmar erythema	0.327795951992506	0.0839908833726856
C0162285	10015993	eyelid oedema	0.327829204710552	0.0295031505734343
C1112643	10046364	urea urine 24 hour increased	0.327872667529765	0.030415787550318
C3888747	10076147	medical device site vesicles	0.327940566402631	0.0421677370718945
C0877298	10049733	blood homocysteine increased	0.328040870974175	0.0707980717069602
C3665767	10073628	instillation site vesicles	0.328093221762709	0.0638634305554297
C0085661	10030337	onycholysis	0.328105062329528	0.035567135015669
C0752295	10067494	confusional arousal	0.328130987199277	0.0333746424735174
C2721665	10069559	vaccination site cellulitis	0.328255828102899	0.045985275247619
C2939053	10070765	medical device entrapment	0.328287302932316	0.0438256832071501
C1536916	10005424	blood cholesterol decreased	0.328292048980113	0.0838664232781856
C0855726	10005775	blood proinsulin increased	0.328301632117166	0.0635876858201302
C3544351	10072867	device allergy	0.328304801821112	0.0417605650818929
C1096312	10054881	acquired pigmented retinopathy	0.328318205017009	0.0394784583030873
C0853033	10005296	blood aldosterone increased	0.328456823736514	0.0536197562539721
C3854449	10075226	device fastener issue	0.328462570297218	0.0476501777275899
C2721707	10069623	vaccination site vesicles	0.328536090272568	0.0448289409293371
C3665831	10073998	catheter site hypersensitivity	0.328621487830256	0.0710284565296577
C0406855	10040855	skin graft infection	0.328671708962618	0.030207682125138
C0855278	10018656	gram stain positive	0.328723826617003	0.0509601410621389
C3888471	10075578	medical device site haemorrhage	0.328792283565975	0.0456370261540337
C0405584	10042432	sucrose intolerance	0.32889751631712	0.040348411981021
C1536094	10063972	vaccination error	0.32891747737244	0.0379486019030716
C2721663	10069556	vaccination site abscess	0.32895970615396	0.0498072293735022
C1504456	10063786	implant site rash	0.329039559691339	0.0651009254908602
C0863154	10061713	blood cannabinoids increased	0.329122622842422	0.0515855020373066
C1142261	10058062	implant site irritation	0.329133529124994	0.0626335633304368
C0855979	10005528	blood folate increased	0.329167303462322	0.0663544314286166
C0853608	10005606	blood insulin abnormal	0.329179873854618	0.0853543798242359
C1328297	10062680	medical device site reaction	0.329259056516646	0.0431121385511099
C3854525	10075461	drug monitoring procedure incorrectly performed	0.329312699235723	0.0612993236291413
C0948356	10052291	keratolysis exfoliativa acquired	0.329459292514111	0.0551822706901336
C1167818	10059557	urine barbiturates increased	0.329479764916892	0.0315346589334386
C0701836	10053615	thermal burn	0.329567777104527	0.0351873302366202
C3888464	10075571	medical device site cellulitis	0.329580680732491	0.0456510487496626
C3888477	10075585	medical device site rash	0.32995532714808	0.0454608035322555
C0549262	10038001	rebound effect	0.33002194237358	0.046212104439724
C1657106	10072571	contraceptive implant	0.33015496603298	0.0682026396492475
C0232462	10061428	decreased appetite	0.330172037299088	0.041670362643658
C0037195	10040744	sinus headache	0.330181184388174	0.0876469950763187
C4728146	10081687	dermatophagia	0.330214430201059	0.0522824344995286
C1096499	10053808	blood androstenedione increased	0.330222750382035	0.0571006249232317
C4324590	10079332	medical device site odour	0.33025244658286	0.0441422239255379
C1868905	10066967	intentional device misuse	0.330372701266928	0.0513271571598612
C0567085	10046809	uterine pain	0.330451000444294	0.0640818485043412
C0240095	10054106	joint warmth	0.330463912313254	0.0377486352321417
C2721634	10069484	vaccination site bruising	0.330554684895465	0.0464167117498479
C1504453	10063783	implant site paraesthesia	0.330570351558341	0.058855092197615
C0855501	10062160	semen viscosity abnormal	0.330665843493531	0.0252100963398501
C0235744	10006322	breath holding	0.330677779434401	0.0287346624299848
C1167825	10059567	urine copper decreased	0.330724150811249	0.0289808739751684
C3665828	10073995	catheter site eczema	0.330774728786803	0.0719484069346725
C3888711	10076109	medical device site hyperaesthesia	0.330791790411305	0.0436927475082723
C1142539	10059079	vaccination site erythema	0.330828866566682	0.0427285532897053
C3888741	10076141	medical device site scab	0.330865387966836	0.0440994683362851
C3830526	10074896	device embolisation	0.330872315576815	0.0607654121201437
C3665827	10073993	catheter site discolouration	0.331289179928606	0.0696906975081805
C3887784	10059895	urine output decreased	0.33134717385491	0.0320310167594624
C0853393	10027444	metanephrine urine decreased	0.33137833704793	0.031785952009155
C4087338	10077290	mite allergy	0.331407168025764	0.0296558500646902
C0018379	10049708	feeling guilty	0.331473892171982	0.0803465710025607
C0162810	10020879	hypertrophic scar	0.331567633892069	0.033494953855229
C1535858	10063856	implant site extravasation	0.331570922231179	0.0585690935107575
C1698400	10065614	incision site oedema	0.331590053747833	0.0678730323321975
C0853776	10005288	blood albumin increased	0.331621275925324	0.0638951272394638
C2242600	10068003	catheter site irritation	0.331695999173072	0.0693840171525382
C3888726	10076125	medical device site laceration	0.331732663558086	0.0470946200181627
C1535867	10063865	implant site papules	0.331750268396809	0.0611821631187326
C3888701	10076099	medical device site coldness	0.331760572402561	0.0455833128500512
C1168223	10059386	incision site pruritus	0.331808339073761	0.0685123813615152
C1504454	10063784	implant site phlebitis	0.33182403889109	0.0592837513376379
C3888465	10075572	medical device site dermatitis	0.331846998761092	0.0466394639494268
C0853959	10012575	device breakage	0.331868265272324	0.0523361899891939
C3888462	10075569	medical device site abscess	0.331908578572789	0.0440276906544942
C0038166	10066409	staphylococcal skin infection	0.33193382620524	0.0318954542703666
C4524084	10080043	serum colour abnormal	0.331943411632123	0.0265011424272157
C1535857	10063855	implant site dermatitis	0.332295221443806	0.0635169851784396
C0039591	10043345	testicular pain	0.332386520913115	0.0805894420583865
C2721624	10069474	vaccination site discolouration	0.332391376483168	0.043852317801102
C3665746	10073606	instillation site discharge	0.332508606992757	0.072483807622552
C0017979	10018478	glucose urine present	0.332512303829122	0.0565550973872803
C0007114	10040808	skin cancer	0.332598653862485	0.0361937240883433
C1700313	10065117	vaccination site induration	0.332673845574181	0.0436880673918544
C0238363	10034761	petroleum distillate poisoning	0.332687845167511	0.0543489576688784
C2349994	10057682	tinea barbae	0.332689486037552	0.0382512715114837
C1504575	10063771	instillation site foreign body sensation	0.332725911986034	0.0483631248806686
C0854032	10005462	blood creatine abnormal	0.332792799404425	0.0412869939051138
C0877142	10049097	normetanephrine urine increased	0.33282596914116	0.0315211404292502
C3888470	10075577	medical device site haematoma	0.332847279690694	0.0462946142086419
C3888733	10076132	medical device site nodule	0.332876774126936	0.0453132333031107
C0853119	10005448	blood corticosterone increased	0.332887447224371	0.0528018269670407
C3665820	10073965	device telemetry issue	0.332890192499459	0.050488410260176
C0241585	10046658	urine porphobilinogen increased	0.332896542534445	0.030549902248931
C0855503	10039940	semen viscosity increased	0.332933381658338	0.0303800896114581
C0919858	10050999	blood creatine phosphokinase bb increased	0.333087948137587	0.0471301737525056
C3888476	10075583	medical device site oedema	0.333089957861952	0.0456119237616562
C0855618	10001549	alanine aminotransferase decreased	0.333142022167899	0.0294236522434225
C0241729	10049040	weight fluctuation	0.333477360609164	0.212687898282941
C2242481	10067760	blood creatine phosphokinase decreased	0.333494777146045	0.0443027178256505
C0000737	10000081	abdominal pain	0.333539309532919	0.0718485171302979
C0853726	10005544	blood gastrin decreased	0.333542772334359	0.058698346447723
C3888706	10076104	medical device site erosion	0.333552555936753	0.0457355372662358
C0392707	10003645	atopy	0.333677211819586	0.0547434979625021
C0948978	10053183	catheter site cellulitis	0.333878893387545	0.0706140408255976
C2721709	10069625	vaccination site necrosis	0.333912918503302	0.0456649587073637
C3544145	10073416	incision site ulcer	0.333919375452992	0.0716877012591168
C3544301	10072950	accidental device ingestion	0.334107618865249	0.0688145783013192
C1096701	10053683	medical device discomfort	0.334140356760462	0.0416952383455085
C1142475	10059071	stoma site rash	0.33417361940917	0.0705978489759951
C0239739	10018286	gingival pain	0.334290181290037	0.0719301527937303
C2721705	10069621	vaccination site ulcer	0.334292146557011	0.0494920910693093
C3665804	10073759	catheter site extravasation	0.334344918433152	0.0680665792149796
C3665843	10074010	catheter site pustule	0.334520765474407	0.0661313137572023
C0428609	10050773	specific gravity urine increased	0.334532772392941	0.0309711110956243
C3805017	10074510	stoma site induration	0.334540139416426	0.0668183438861362
C3665824	10073990	catheter site calcification	0.334561886627803	0.0654727002837625
C1535863	10063861	implant site ischaemia	0.334575666817146	0.0620619854637432
C4324499	10079160	medical device site hyperkeratosis	0.33467789132907	0.0438486448275995
C1504444	10063774	implant site cellulitis	0.334715152631831	0.061637526849397
C3888709	10076107	medical device site fibrosis	0.334930108605779	0.0439524639364591
C0522060	10021577	inadequate diet	0.334930525113503	0.0411097184374116
C4728159	10081703	circumoral swelling	0.334948164402348	0.0276978717066063
C1535960	10064168	porphyrins stool increased	0.334971984254316	0.0289542169899805
C1112365	10057380	allergic keratitis	0.334992693482787	0.0348892950413224
C0406629	10040831	scalp disorder	0.334998037193742	0.116731056486896
C0221370	10038944	retracted nipple	0.335074970330073	0.030628861680088
C2721639	10069493	perennial allergy	0.335168628885939	0.031045934589855
C0855496	10062159	semen liquefaction abnormal	0.335178335468311	0.0261245918086168
C1535862	10063860	implant site induration	0.335197487528835	0.059612973919156
C0743680	10052139	eye oedema	0.335213542876331	0.0429094531671527
C1535860	10063858	implant site hypersensitivity	0.335214820929934	0.0583655050782459
C2242480	10067759	residual urine volume decreased	0.335374680468584	0.0327057310213467
C0860766	10001653	aldosterone urine increased	0.335469680899601	0.0334244609541444
C0919690	10050377	skin ulcer haemorrhage	0.335475025946255	0.0299007062042103
C0263338	10052568	urticaria chronic	0.335569313116656	0.0776840706798334
C1504446	10063776	implant site oedema	0.335574989325248	0.0591859933789417
C1535855	10063853	implant site coldness	0.335834591385172	0.0602691040204292
C0085608	10047689	volume blood decreased	0.33587209367045	0.0431288580317383
C0241310	10050822	suprapubic pain	0.335916433448473	0.0881196721988016
C3888710	10076108	medical device site granuloma	0.33620306360454	0.042625271166634
C1611717	10064799	blood pregnenolone increased	0.336268020117803	0.0536652694387706
C0541941	10015120	erection increased	0.336270970688745	0.0430487324172073
C1698761	10065669	stoma site inflammation	0.336325678398092	0.0661760904131493
C0855677	10005477	blood creatine phosphokinase mm increased	0.336349228711918	0.047485540403367
C0854030	10005463	blood creatine decreased	0.336452617258266	0.044153355211406
C3888729	10076128	medical device site mass	0.336499462487486	0.0440162085612403
C0241586	10059941	porphyrins urine increased	0.33653323854333	0.029766864512617
C0854482	10012587	device leakage	0.33666565954349	0.0671777696574148
C1112214	10056530	vulvovaginal pruritus	0.336720132943356	0.0977905217551848
C3665841	10074008	catheter site papule	0.336776897487092	0.0691174995224659
C3888463	10075570	medical device site bruise	0.336801212702354	0.0472166327974763
C1963764	10067492	sleep sex	0.33684570340369	0.0423517815624766
C0235710	10008469	chest discomfort	0.336974543353965	0.0429097414304297
C0008058	10008528	chillblains	0.337366481973515	0.0543792953403653
C3854181	10039785	sebaceous naevus	0.337745545958185	0.0315379692601175
C1142117	10058841	adnexa uteri pain	0.337762878070737	0.0741469686377893
C0855621	10001945	ammonia decreased	0.337767162880095	0.0264169598599062
C2938867	10070479	urobilinogen urine increased	0.337782234976371	0.0307732538540922
C0236060	10017349	free fatty acids increased	0.33782836268203	0.0332436011467487
C0580546	10005554	blood glucose abnormal	0.337952078289909	0.0900122904999704
C2721629	10069479	vaccination site irritation	0.337953528903647	0.0454240105242617
C0919744	10050672	blood elastase increased	0.337992328207105	0.0537796027051306
C1142476	10059072	stoma site irritation	0.338039404743733	0.0739697657969735
C1535854	10063852	implant site calcification	0.338081384658542	0.0578211382068858
C1168031	10060038	blood galactose increased	0.338159971887786	0.0497796190599593
C3544148	10073411	incision site rash	0.338165906584626	0.0764404031313093
C1535872	10063870	implant site vesicles	0.338186047702783	0.0598741145549209
C0855746	10033333	oxytocin increased	0.33829075710384	0.0281238905531841
C0854113	10028111	mucosal dryness	0.338430571604687	0.0252359911566028
C0854039	10005641	blood lead decreased	0.338709786360384	0.0467341765715493
C0541847	10011207	cortisol increased	0.338815712702646	0.0286595500000168
C1096658	10055030	urine phosphorus increased	0.338838856412249	0.0303911005754251
C0855523	10061579	urine electrolytes decreased	0.338945814832483	0.0300985731208313
C3266961	10071754	milk soy protein intolerance	0.339016625573969	0.0310616751075626
C1535868	10063866	implant site pustules	0.339090658251188	0.061373075703877
C3665846	10074014	catheter site vasculitis	0.339151433178188	0.0706689046560274
C0240773	10051170	plantar erythema	0.33918229383689	0.101540100396616
C3666018	10074267	spontaneous ejaculation	0.339332761635855	0.0388468341077775
C1504445	10063775	implant site discharge	0.339341025536343	0.0634314764615816
C0854059	10034793	ph urine decreased	0.339453081259846	0.0279710033765571
C3665952	10073994	catheter site dryness	0.339526272609274	0.071237534324412
C0855748	10001942	ammonia abnormal	0.339568632625262	0.0261786848550272
C0270860	10050258	basilar migraine	0.339607169485974	0.0790056929142565
C3888480	10075588	medical device site urticaria	0.339671479810911	0.0434205868580917
C0262463	10005642	blood lead increased	0.339777334170575	0.0517012265731204
C0853973	10005563	blood gonadotrophin increased	0.339852088409181	0.0511259351934478
C0948819	10052270	catheter site pruritus	0.339897839825149	0.0705612619985474
C3495827	10072716	lid sulcus deepened	0.339919967822305	0.0289451177672294
C0239279	10052323	epididymal tenderness	0.339954300389619	0.0444624602640077
C0855499	10039936	semen viscosity	0.339986316966402	0.0256993699438662
C3267052	10072161	puncture site swelling	0.340016606776959	0.0770904140957126
C3888474	10075581	medical device site inflammation	0.34004947102826	0.0425545279234368
C3888736	10076135	medical device site papule	0.340103642625946	0.0452078490703275
C0948820	10052271	catheter site rash	0.34013575212012	0.0730803535903083
C0948821	10052272	catheter site urticaria	0.340137858815948	0.0676236905141025
C1608410	10064950	head titubation	0.34017271903785	0.0291364090709248
C0020458	10020642	hyperhidrosis	0.340212430040096	0.0577109041720201
C0920166	10051099	catheter site haemorrhage	0.340245902528398	0.0715711170339765
C1096137	10053809	blood androstenedione decreased	0.34028892823124	0.0553064592242151
C4523859	10079634	device effect incomplete	0.340298115751237	0.0494993333542171
C1290773	10067510	contact stomatitis	0.340346851936187	0.0589439540659716
C0151672	10046644	urine glucose false positive	0.340349295038702	0.0605463030631669
C0476280	10050819	musculoskeletal chest pain	0.340436683387345	0.0579685391495485
C0852762	10005389	blood calcitonin decreased	0.340532253101921	0.0570451290306458
C2609189	10069216	device adhesion issue	0.340540438273729	0.0491360903084924
C1142172	10059048	incision site complication	0.340578099138325	0.070381600783244
C2609083	10068881	vaccination site pruritus	0.340584131317751	0.0466330454628968
C0424410	10015605	excessive masturbation	0.340676395635546	0.0448963987887116
C0855883	10024088	lead urine increased	0.340681041230148	0.0319274911090111
C3665953	10074011	catheter site scab	0.340733603278797	0.0715121530358494
C0221259	10044604	trichiasis	0.340750768634426	0.0326878725121687
C1096187	10053995	implant site haemorrhage	0.340859879636478	0.0588930548130235
C0948814	10055909	catheter site oedema	0.341045616622746	0.0715549072146738
C1735592	10066065	device lead damage	0.341073477039456	0.0513489381136595
C2349423	10072720	medication overuse headache	0.341075251956746	0.0500285214031222
C1737245	10071172	premature battery depletion	0.341138565611817	0.0403035191857224
C0221100	10019133	hangover	0.341182014060173	0.0754215224024736
C0853974	10005562	blood gonadotrophin decreased	0.341251812680769	0.050039402545804
C0855518	10034788	ph semen increased	0.341254263338115	0.0265924134478532
C0239735	10067419	gingival erythema	0.3413381361717	0.0617401072173483
C1262048	10061431	glial scar	0.341406241603568	0.0338100599897561
C0239783	10018735	groin pain	0.341591936637727	0.0642640005770114
C0032027	10035116	pityriasis rubra pilaris	0.34171523218429	0.0328247286715674
C0276685	10028688	nail candida	0.341718688817022	0.0446964104937941
C0852990	10005826	blood thromboplastin decreased	0.341765431572306	0.0507643603172142
C0855521	10039944	semen volume decreased	0.341820877555835	0.0314075270027556
C3888744	10076144	medical device site streaking	0.341836407222105	0.0479184984710869
C3888708	10076106	medical device site extravasation	0.34192368187095	0.0437929220025954
C4761003	10082035	puncture site bruise	0.342030811451613	0.0679160602803564
C0853958	10005474	blood creatine phosphokinase mb increased	0.342310974361443	0.0459580326926863
C0007859	10028836	neck pain	0.342325424664028	0.0542459467908453
C0423086	10041953	staring	0.34239974294157	0.0308118029680784
C0595878	10005803	blood sodium increased	0.342442790450019	0.0454244235625496
C0852752	10005390	blood calcitonin increased	0.342550187531141	0.0587054523167509
C3160914	10071163	instillation site complication	0.342565723829621	0.0643045550796716
C3888699	10076097	medical device site atrophy	0.342568453525774	0.0453924306570542
C0853754	10005697	blood osmolarity increased	0.342628586271372	0.0517494474246947
C0232461	10021654	increased appetite	0.342732932826247	0.0376546514924017
C0041667	10048828	underweight	0.342823135885946	0.17117628955288
C0406458	10073736	diffuse alopecia	0.342888858578601	0.0412945602674478
C0854062	10005520	blood fibrinogen decreased	0.342889270389339	0.0530376130820634
C1287298	10059894	urine output	0.34289126719553	0.0325096111086615
C0854675	10012579	device extrusion	0.342905302772464	0.0515432711219554
C0854058	10034795	ph urine increased	0.342937321754422	0.02722265333957
C3665833	10074000	catheter site induration	0.342979490201894	0.0700565780403537
C0549297	10014025	ear swelling	0.343056177989132	0.0276230348285692
C0852875	10015907	eye allergy	0.343233586754113	0.0310169868638684
C0426517	10077552	oral pigmentation	0.343318831628355	0.0222619330311516
C0238569	10052489	abdominal rebound tenderness	0.343491942134582	0.058137857819439
C1535861	10063859	implant site hypertrophy	0.343517489580956	0.0501953926699839
C0428373	10062277	dopamine urine	0.34352855067428	0.0401628477011983
C1611175	10065066	device connection issue	0.343532654073753	0.0493391580128337
C0043094	10047899	weight increased	0.343593760599207	0.203650800770161
C3854377	10075017	stoma site cellulitis	0.343632048440236	0.0699679891895084
C0521984	10078575	therapeutic response shortened	0.343770241875892	0.0630793309711233
C1695780	10065365	free fatty acids decreased	0.34378487610585	0.0330243644361415
C2242667	10068139	device toxicity	0.343830360522468	0.0574767819306904
C3805051	10074599	tendon discomfort	0.343932274041317	0.0562619189196317
C1504457	10063787	implant site urticaria	0.343968595710111	0.0677070123588643
C0002170	10001760	alopecia	0.343985271977728	0.033664730458172
C3889066	10076364	device loosening	0.344082734519505	0.0529443460660888
C0475765	10028750	nasal oedema	0.344140846462174	0.0679566263623448
C1697733	10065615	incision site erythema	0.34423271973192	0.0691502740369824
C1619714	10064937	anticonvulsant drug level abnormal	0.344277906408292	0.100906554556242
C1112681	10057643	cockroach allergy	0.34428730610017	0.0268431775475833
C0877323	10049820	urine chloride decreased	0.34430974928977	0.0300030117162001
C3888700	10076098	medical device site calcification	0.344332204636139	0.0457668140736744
C0919882	10051100	incision site haemorrhage	0.344460554538942	0.0675395725441535
C1168034	10060041	gastric ph decreased	0.344686587353015	0.0259524278703315
C0877639	10049304	gingival blister	0.344954456419789	0.0242102281214508
C0948605	10053181	therapeutic response delayed	0.345083638011211	0.0576484961578308
C0948815	10052264	catheter site erythema	0.345086104304073	0.0681021038950395
C0852989	10005827	blood thromboplastin increased	0.34516175963488	0.0518321940118597
C0022548	10023330	keloid scar	0.345175019922037	0.0300836346703604
C3888467	10075574	medical device site discolouration	0.34531371262076	0.0455149801630739
C0332610	10073380	mitral face	0.345372532701762	0.0324765459510505
C0235678	10046935	vaginal odour	0.345421866345142	0.0290971371206566
C3203526	10071354	urine magnesium increased	0.34544649888243	0.0292967040438496
C0233494	10043268	tension	0.345452941540351	0.0430092971841167
C0235639	10046607	urine abnormality	0.345504514832881	0.0289224832279132
C4552280	10080906	tissue irritation	0.345519503031772	0.029053575420229
C1535852	10063849	implant site atrophy	0.345549914259268	0.0559425515413064
C0541829	10005430	blood cholinesterase decreased	0.345552998685758	0.0459026553715461
C0855522	10039946	semen volume increased	0.345558867904905	0.03421227328325
C0085607	10047690	volume blood increased	0.345631348924907	0.0432554785016515
C3888469	10075576	medical device site erythema	0.345880800227221	0.0483470922351129
C1096102	10053685	urinary assistance device user	0.345881255100917	0.0438276392114506
C1328442	10063268	oestrone decreased	0.345904921660736	0.0275556117592516
C1963748	10067402	surfactant protein increased	0.346003006976191	0.0344270409442189
C1167854	10059650	implant site infection	0.346070709288495	0.0555409153833647
C0018672	10019191	head banging	0.346079318094611	0.0298627224307908
C0948474	10052758	mycotic allergy	0.346081655926652	0.0291382834967575
C4552509	10074498	device fragment embedded	0.346115881355167	0.0489493963475846
C0438624	10073354	eye contusion	0.346121946145576	0.0349149846010136
C0948818	10052269	catheter site phlebitis	0.34613603666761	0.0681356677122845
C1535870	10063868	implant site thrombosis	0.346197327064487	0.0633745264905929
C0011630	10017543	fungal skin infection	0.346226446151895	0.0298296707142528
C0852921	10005521	blood fibrinogen increased	0.346249814136007	0.0531793804487862
C2938871	10070483	saliva testosterone increased	0.346295164164994	0.0302112783837471
C0042111	10046752	urticaria pigmentosa	0.346331216570218	0.100957589185261
C3888494	10075618	stoma site oedema	0.346333723727603	0.0707372307797819
C3854376	10075016	stoma site pruritus	0.346409048699953	0.0700986914754642
C0009766	10010744	conjunctivitis allergic	0.346411591954571	0.032510411348048
C0855901	10005515	blood ethanol increased	0.346461906217872	0.0438306759108854
C2721700	10069616	vaccination site nodule	0.346469351007626	0.0453714182160972
C0948003	10011480	cryoglobulin urine present	0.346619069714212	0.0286495912270525
C0018839	10019332	heat exhaustion	0.346634231816402	0.0423750284829176
C0154806	10015948	eye luxation	0.34674912833882	0.0387178221547202
C0025323	10027313	menorrhagia	0.346854770108784	0.0979087304704524
C4285803	10078489	postmortem blood drug level increased	0.346951293329596	0.0484164946262299
C0854045	10005796	blood selenium decreased	0.34699767996851	0.0411468852403281
C2609080	10068877	vaccination site infection	0.347031704470591	0.0445939141492035
C0853777	10005287	blood albumin decreased	0.347049124589052	0.0640240441868383
C1536052	10064487	oral mucosal exfoliation	0.347085228376825	0.0236247109096687
C0948813	10063587	catheter site bruise	0.347112230603257	0.0779164571778134
C0424551	10051301	exercise tolerance decreased	0.347166710035357	0.0570350410124732
C0232495	10000084	abdominal pain lower	0.347170041412614	0.0636476026730916
C3160944	10071211	vulvovaginal swelling	0.347175929818599	0.0265479562366827
C0855243	10021580	inadequate lubrication	0.347186120707231	0.0402943622593785
C2004491	10039580	scar	0.347240557373233	0.0317742699919857
C0277858	10062285	breath sounds absent	0.347253969182728	0.0427183229246198
C1112278	10056811	body height below normal	0.347311894659859	0.180160009224201
C3671887	10046672	urine sodium increased	0.347340900682335	0.0299763046687732
C0522251	10040747	sinus pain	0.347363588881019	0.0707796263153891
C1504451	10063781	implant site inflammation	0.347396359976958	0.0634858566618227
C3267041	10072136	catheter site abscess	0.347453610456579	0.0674479627960804
C2732728	10056812	body height decreased	0.347581257867812	0.175817483194477
C0853075	10061790	cortisol free urine abnormal	0.347614903122381	0.0341976925051445
C0577662	10053779	allergic cough	0.347706698164504	0.0373794693246864
C3888775	10076182	vaccination site mass	0.347813529610677	0.0467836427236833
C3854500	10075373	implant site dehiscence	0.347817012882912	0.0614203073576771
C0038238	10016086	faecal fat increased	0.347892597568103	0.0503497996013673
C0426597	10056291	fluid intake reduced	0.347947701514751	0.0280591215686054
C0852987	10005821	blood thrombin increased	0.347975782668828	0.0513260830598693
C0854082	10005780	blood prolactin increased	0.347995390046035	0.0388867862171227
C0853116	10005295	blood aldosterone decreased	0.348004365978706	0.0550241455495606
C0036830	10040400	serum sickness	0.348061273163448	0.0243887750834045
C1096662	10055067	urine phosphorus abnormal	0.348135169657497	0.0295499394418673
C0036651	10064127	solar lentigo	0.348211435370043	0.0548405666432344
C3888742	10076142	medical device site scar	0.348273798693354	0.047126020884303
C1535865	10063863	implant site necrosis	0.348571996570471	0.0589855585209749
C0748538	10057432	scleral pigmentation	0.348587493960051	0.0317565470867899
C0041755	10061623	adverse drug reaction	0.348697067924391	0.0993026445653038
C1112168	10056295	catheter site necrosis	0.34872054091851	0.0667463134055649
C3160832	10071021	creatinine urine abnormal	0.348736183043845	0.0278869424974527
C0270862	10019476	hemiplegic migraine	0.348759778270171	0.0781484945874672
C0855614	10007669	carnitine increased	0.348780280871897	0.0286210564907034
C3805118	10074834	unhealthy diet	0.348800124050723	0.0476706953574072
C3203458	10071232	protuberant ear	0.348813463782748	0.0306135609292598
C0853117	10005814	blood testosterone decreased	0.348834558542867	0.0327562642327279
C0240806	10063272	progesterone increased	0.348989556615214	0.0272099024597238
C4761083	10082185	nasal mucosal blistering	0.349151684419049	0.0321689805680186
C0948586	10053123	protein urine present	0.349179427938964	0.0414900326631238
C3805084	10074727	blood viscosity decreased	0.349188863140486	0.0470748374253309
C1168175	10059241	incision site haematoma	0.349249172504007	0.0694130607387382
C0265991	10061064	congenital hair disorder	0.349344318131265	0.126570550478677
C4524009	10079906	benzodiazepine drug level abnormal	0.349347749283633	0.0979477639695777
C1096126	10053786	blood testosterone free decreased	0.34936075641561	0.0329191726629241
C0853272	10005575	blood growth hormone normal	0.349437424679198	0.0315697738048143
C0948816	10055662	catheter site haematoma	0.349517075011586	0.0695899714633264
C1536031	10064419	blood gold increased	0.349979769649797	0.0487768965607215
C0234938	10022045	injection site abscess sterile	0.350008077371192	0.0623151712804812
C0239779	10061991	grimacing	0.35022719102825	0.0338838525675889
C0853400	10062193	metanephrine urine abnormal	0.350367444388202	0.0284222484041951
C0948399	10052433	paraesthesia ear	0.350422351870123	0.0291877938391541
C3671888	10050757	creatinine urine increased	0.350425221471754	0.0311360506049237
C0919578	10049998	idiosyncratic drug reaction	0.350441540409429	0.110938366084196
C4087137	10077304	needle fatigue	0.350451293698513	0.0589136411869785
C0740281	10028164	multiple allergies	0.350461016223567	0.0337163182514752
C3888897	10075584	medical device site pruritus	0.350586819067956	0.0443880952316182
C0151840	10037001	protein bound iodine decreased	0.350624172420788	0.0298326396889174
C0853126	10005335	blood antidiuretic hormone increased	0.350661808718517	0.0344678469923946
C3888566	10075842	catheter site granuloma	0.350758129262226	0.0691389274949802
C0853015	10005574	blood growth hormone increased	0.350857981976245	0.0283412065561258
C0085688	10006240	breast engorgement	0.351039240211589	0.0358607132147558
C3267180	10072187	breast milk substitute intolerance	0.35125656266115	0.0281911831109426
C3805185	10074515	stoma site thrombosis	0.351289415043012	0.0733495807162258
C0231855	10076579	breath sounds normal	0.351352586066969	0.0489997930948851
C0342095	10064753	breast haematoma	0.351377074023112	0.0345779772784523
C1112784	10056810	body height above normal	0.351412052473695	0.176345813366323
C3888597	10075937	administration site hypertrophy	0.351440549638846	0.0530325944928473
C1504455	10063785	implant site pruritus	0.351487847819467	0.0643693564747049
C0433071	10008468	chest crushing	0.351563086067862	0.0326417779049815
C0549391	10005034	bladder discomfort	0.351688182178492	0.0497056446039189
C3495867	10072437	urine iodine increased	0.351731702602246	0.029216860245531
C4324701	10079523	catheter site thrombosis	0.351979615595777	0.065906122109119
C0854054	10046636	urine electrophoresis abnormal	0.35203392851442	0.0284276863187585
C4761131	10082296	incision site discharge	0.352101052204592	0.0697914246168759
C1609511	10064866	laryngitis allergic	0.352159634751239	0.0349043453710291
C0235787	10047894	weight decrease neonatal	0.3521649491573	0.184926001734487
C1112161	10056273	perianal erythema	0.352212367586257	0.0800665763121864
C4523851	10079626	drain site complication	0.352374996861986	0.0658772390731477
C0158328	10044654	trigger finger	0.352404414856848	0.0271124087484215
C1167816	10059555	urine antimony increased	0.352486042445131	0.0315127819770736
C0853122	10005452	blood corticotrophin decreased	0.352504259957664	0.0511488505284698
C3888445	10075511	stoma site extravasation	0.352541470186941	0.0678365926505377
C0849907	10052138	ear pruritus	0.352553192214856	0.0267168776152076
C0221147	10035540	platelet production decreased	0.352686554632781	0.0314015105283703
C0235979	10010712	conjunctival discolouration	0.352690939863617	0.0249383440598269
C0162627	10052891	skin bacterial infection	0.352727171610061	0.0298571493280427
C0853885	10061715	blood electrolytes decreased	0.352730417618404	0.0347997686645409
C1096372	10055065	urine phosphorus decreased	0.352741100493313	0.0305736317522976
C1836840	10069633	decreased eye contact	0.352745956526181	0.0296191476882209
C3665750	10073610	instillation site haemorrhage	0.352876639665262	0.070083403097658
C3888479	10075587	medical device site ulcer	0.35293467586503	0.0439070706342234
C0234981	10017472	fumbling	0.353012654962361	0.0322586380643399
C0232498	10000097	abdominal tenderness	0.353197186456844	0.0741811562681677
C3160772	10070926	sperm concentration increased	0.353255652067664	0.0243260102671332
C0541772	10001946	ammonia increased	0.353385651194119	0.0312792327482615
C0595902	10005419	blood chloride decreased	0.353519704105911	0.0441428844056143
C0030246	10050185	palmoplantar pustulosis	0.353533473203822	0.0563091440741305
C0541951	10029418	nipple exudate bloody	0.353548644379421	0.0234366624793008
C4761076	10082169	drug level abnormal	0.353551173615687	0.0909185014956612
C0235431	10005483	blood creatinine increased	0.353555073627908	0.0604534358530901
C0241580	10059551	urine copper increased	0.353575223767378	0.0285612540771823
C4551675	10033554	palmoplantar keratoderma	0.353583021482477	0.0565274892985098
C1096461	10053667	artificial heart device user	0.353652056383757	0.0559963335818933
C0853784	10005620	blood iron increased	0.353666877826682	0.0430633728793016
C0231249	10056813	body height increased	0.353706142642322	0.169686913177947
C0853012	10005573	blood growth hormone decreased	0.353749302504117	0.0316378740819835
C0852810	10005482	blood creatinine decreased	0.353850959154963	0.0522939144035196
C0877183	10049268	nail bed tenderness	0.353906145600301	0.0356575278623915
C0546947	10042444	suffocation feeling	0.353982254981004	0.0748868294750015
C0855978	10005527	blood folate decreased	0.354050841335359	0.0605363037834574
C1142480	10059080	vaccination site reaction	0.354058093163769	0.0452932622946152
C0015468	10016059	facial pain	0.354064179641903	0.0761000647067617
C0266491	10082084	grey matter heterotopia	0.354081738357853	0.0296033903189461
C0030794	10034263	pelvic pain	0.354279485549418	0.0643652108483108
C3854445	10075213	diet failure	0.354391225843363	0.04180473285682
C3805021	10074514	stoma site erythema	0.354485576401525	0.0714238464704682
C0853021	10005687	blood oestrogen decreased	0.35462289697616	0.0372678998845883
C1167812	10059550	urine chromium increased	0.35477515601014	0.0292615726313826
C0020672	10005910	body temperature decreased	0.354809838615748	0.0261785038709956
C0853782	10005468	blood creatine phosphokinase abnormal	0.354823799989393	0.0427244818358292
C3670925	10005360	blood bicarbonate increased	0.354974894776567	0.0428441782425209
C1168015	10059993	base excess increased	0.35498518962965	0.0288442247288407
C0855530	10046671	urine sodium decreased	0.355041635043264	0.029538819177691
C0241450	10078256	tonsillar erythema	0.355045152244535	0.0795919223624942
C0854057	10046653	urine osmolarity decreased	0.355048680839486	0.0290721230875456
C0005658	10004966	bite	0.355051948120989	0.0237709734321585
C0235746	10039379	saliva altered	0.35521069026492	0.0227604695028716
C3888446	10075512	stoma site discharge	0.355215517453187	0.0675288122606526
C0948359	10052300	urine chloride increased	0.355223638435961	0.0280683490274389
C0016736	10017382	frostbite	0.355229490890694	0.038085843877128
C1261975	10060762	eyelid erosion	0.355496887630283	0.0249836834914939
C1142349	10059208	eyelid pain	0.355564395710243	0.0583649327151592
C4727866	10081154	skin lesion inflammation	0.35559120354685	0.0273238236664574
C0241902	10018762	grunting	0.355611347323738	0.0414432197938877
C1535859	10063857	implant site fibrosis	0.355624021914698	0.0612054753884088
C0855488	10030236	oestriol decreased	0.355644094551293	0.0297579681724373
C0853127	10005334	blood antidiuretic hormone decreased	0.35564525387962	0.0343446964212789
C0855527	10046663	urine potassium increased	0.355729568598282	0.0300211101697808
C0271650	10018429	glucose tolerance impaired	0.35585305702665	0.0463743297375025
C3665836	10074003	catheter site macule	0.355856739813811	0.0724513768701606
C0870082	10020649	hyperkeratosis	0.355901189484886	0.029567642379043
C3665845	10074013	catheter site ulcer	0.355968170641687	0.0699158089239167
C0853884	10061716	blood electrolytes increased	0.355986157372196	0.0373795338894141
C0234665	10015997	eyelid retraction	0.35609560040493	0.0315759203043662
C0151841	10037002	protein bound iodine increased	0.356258535098949	0.0311600600828803
C0855573	10004501	beta 2 microglobulin urine increased	0.356280342806785	0.0287490262351818
C3665823	10073989	catheter site vesicles	0.356399956078443	0.0714874441377109
C1852504	10076265	malpositioned teeth	0.35644165049072	0.0291641337354229
C0263415	10068388	actinic elastosis	0.356444435585263	0.0353805639466518
C3888473	10075580	medical device site infection	0.356491231295802	0.0421903711676131
C0852983	10024591	lipids decreased	0.356531993991707	0.0329826765026903
C0345176	10051879	tongue cyst	0.356545894819805	0.0275272002476564
C0853020	10005688	blood oestrogen increased	0.356588553147336	0.0439389072826179
C1167817	10059556	urine arsenic increased	0.356679267970638	0.0309124650371178
C1504329	10063356	amniotic fluid volume decreased	0.35678988671816	0.0241313541783747
C3670767	10078432	sebaceous adenitis	0.356910809414673	0.0290041718870145
C0581379	10050639	allergic pharyngitis	0.35706133805209	0.0323236535074427
C1142053	10058605	poor sucking reflex	0.357148489571385	0.0347870396533568
C0919643	10050278	urine calcium increased	0.357434391728265	0.0289599992639613
C0235324	10018291	gingival swelling	0.35752865490169	0.0257861567883006
C0855906	10005624	blood isopropanol increased	0.357655738817106	0.0430123687076328
C0853023	10005703	blood parathyroid hormone increased	0.357663978492316	0.0333441865370123
C1535871	10063869	implant site ulcer	0.357773526354489	0.0568155328005493
C0272193	10075185	allergic eosinophilia	0.357923461232114	0.0323112392024503
C0152149	10033314	ovulation pain	0.357966827927628	0.048580146424675
C3888023	10005802	blood sodium decreased	0.357972320279875	0.0457308747241347
C3888826	10076329	tracheal erythema	0.357976960538095	0.0894585870117448
C3805094	10074757	adjusted calcium decreased	0.358016204051409	0.0299688210375762
C0438397	10053209	skin graft failure	0.358116290062347	0.0284963142015974
C0853060	10005708	blood ph increased	0.35812711103131	0.0350209696158934
C0240972	10054950	scrotal erythema	0.35820810453935	0.0810445441591596
C1096496	10053785	blood testosterone free increased	0.35839682248084	0.038434152928048
C0855949	10034792	ph urine abnormal	0.35839742246555	0.0259731911838811
C0006152	10006312	breast swelling	0.358437701794666	0.0325345032872218
C0151539	10005851	blood urea increased	0.358504003671269	0.0458488210679163
C4285720	10078260	adjusted calcium increased	0.358528796990758	0.0272445984963774
C3203645	10071553	nasal discharge discolouration	0.358634626368441	0.026829778512873
C0520926	10016467	fertility increased	0.358717397199576	0.0222560865611514
C0853375	10061747	catecholamines urine abnormal	0.358811013320124	0.0312411845814568
C0877113	10049002	scar pain	0.358817808936135	0.0659076447016023
C0269268	10006258	breast induration	0.358827186526311	0.0349190686141531
C0079840	10027633	milk allergy	0.358846007861844	0.0292246651606032
C0151934	10020989	hypogeusia	0.3588992315869	0.12850490134708
C0872380	10056465	food craving	0.358903306226827	0.0417228050523869
C0232492	10000087	abdominal pain upper	0.359032145573776	0.0613036589428745
C1535974	10064227	vaginal flatulence	0.35921035723119	0.0814202025872511
C0855872	10005380	blood cadmium increased	0.359281485878572	0.0406896438496555
C1610048	10064558	total bile acids increased	0.359573776492121	0.0343671473130055
C0948657	10051414	carbohydrate antigen 125 increased	0.359578306702273	0.0352459720547452
C1142071	10058665	breast milk discolouration	0.359609015288362	0.0342042179847385
C1504346	10063438	pruritus allergic	0.359675669019787	0.032549813019049
C2242623	10068042	premature ovulation	0.359677458391124	0.0628710836540324
C0151579	10053114	crystal urine	0.359764497242993	0.0303462106787678
C0855442	10024573	lipase decreased	0.359772848311511	0.026221199368948
C1112348	10057265	urine electrolytes increased	0.359814749525037	0.0320775737437369
C1443060	10016322	feeling abnormal	0.359848472257743	0.0595583643640242
C0919787	10050772	specific gravity urine decreased	0.359851833131209	0.0291641993261891
C0429468	10002659	anovulatory cycle	0.359855253541523	0.0690293324860649
C3665838	10074005	catheter site nodule	0.359917059957485	0.06876155798726
C1112282	10056822	body height abnormal	0.359936483980814	0.158212669192092
C0235649	10006294	breast oedema	0.360070980254792	0.0366627613839184
C0032024	10035110	pityriasis	0.360080790201049	0.0338339524630604
C0877087	10048891	nail bed bleeding	0.360291288288965	0.0250213069248335
C0855526	10062231	urine potassium abnormal	0.360301586772727	0.028137036807708
C1142179	10059086	stoma site abscess	0.360403647480531	0.0681244528614451
C1096052	10053510	venomous sting	0.360442984169131	0.0234356140692955
C0853755	10005696	blood osmolarity decreased	0.360465698859998	0.052732590030264
C2721684	10069595	bed sharing	0.360660139588282	0.0483013364999222
C1096257	10054217	dental discomfort	0.360729101875654	0.0371140403511302
C0948979	10057688	catheter site discharge	0.360789632727003	0.0695144910026022
C0877407	10048958	paradoxical drug reaction	0.360791562542653	0.106188144774848
C0853886	10007668	carnitine decreased	0.36083501510405	0.0278266199125229
C0855764	10015698	expiratory reserve volume decreased	0.360941749427091	0.040178868848827
C1697539	10065472	infusion site hypertrophy	0.361060389928726	0.0520500620693741
C0549395	10005850	blood urea decreased	0.361090132024018	0.0457275640339075
C0854124	10046547	urinary nitrogen increased	0.361112357338411	0.0279396739586252
C1504363	10063488	body temperature fluctuation	0.361132187182326	0.0272385256475303
C0919931	10051234	urine calcium decreased	0.361178247928818	0.0304210952788431
C0019917	10020377	hordeolum	0.361314051899414	0.0319915490531954
C0853028	10005706	blood ph decreased	0.361385938734159	0.0336173235762466
C0595900	10005420	blood chloride increased	0.36140566222711	0.0455786791070657
C1504465	10063829	device malfunction	0.36143759267807	0.0513809751805786
C1168033	10060040	gastric ph increased	0.361443092986829	0.0275302305612281
C0920111	10050792	urine bilirubin increased	0.361553682862012	0.0309351044156741
C0748726	10049153	allergic sinusitis	0.361554397465838	0.0316354384789006
C1096704	10053795	blood erythropoietin increased	0.361801958611861	0.0527856800146605
C0038999	10042674	swelling	0.36180619014038	0.0256595159922803
C1868783	10067044	vaginal ph decreased	0.361941577360363	0.0240088034688087
C0877134	10049077	hernia pain	0.361985006734186	0.0725866237931042
C3888667	10076053	gastrostomy tube site complication	0.362060789529984	0.0573010942704069
C1262141	10062519	poor quality sleep	0.362168160721114	0.0377334155083833
C0740379	10011198	cortisol decreased	0.362189030738451	0.0267690509044006
C0877054	10048791	prealbumin increased	0.362229058277217	0.0269560106115264
C0029261	10031085	orgasm abnormal	0.36228646641016	0.033204068975017
C0853141	10043417	therapeutic response unexpected	0.362545517069458	0.0571916577422946
C0853749	10005655	blood magnesium increased	0.362646586822028	0.038510410208722
C0033038	10036596	premature ejaculation	0.362655971133657	0.0375510524986948
C0860881	10027500	methaemoglobin urine present	0.362662623954953	0.028488519452889
C3854387	10075045	dermal absorption increased	0.362692208266313	0.0258967726839071
C0853802	10028400	mutagenic effect	0.362731645973746	0.0432907702979561
C0855519	10039943	semen volume abnormal	0.362853850767694	0.0249589145843234
C0235917	10018278	gingival discolouration	0.363184620782502	0.0289489091458022
C1096130	10053796	blood erythropoietin decreased	0.363258873730501	0.0554015316859446
C0853118	10005815	blood testosterone increased	0.363294452103745	0.0352588822548267
C0234047	10014325	ejaculation delayed	0.363424364110069	0.0476699344229657
C3203702	10071656	faecal elastase concentration decreased	0.363454014261625	0.0275786101065106
C0743575	10070818	oesophageal irritation	0.363698893432932	0.0324197102431677
C0853600	10005548	blood glucagon abnormal	0.363714112065647	0.0618137973996871
C0877144	10049118	spontaneous penile erection	0.363755965151756	0.0325408467676744
C0948049	10051400	urine amphetamine positive	0.363945662034142	0.0621574099037069
C0855765	10015700	expiratory reserve volume increased	0.364041089519028	0.041743582811818
C0221727	10030180	oesophageal pain	0.364189815195207	0.0896481185852157
C4728018	10081496	muscle tension dysphonia	0.364200494683665	0.0431392400474483
C0853761	10005724	blood potassium decreased	0.364214223950329	0.0404415643866839
C3805015	10074508	stoma site haemorrhage	0.36424469708246	0.0695369878720457
C3665754	10073614	instillation site infection	0.364356971778691	0.0605131112489797
C0151757	10024216	lenticular pigmentation	0.364404578367023	0.0343380370986946
C2938897	10070533	nail bed disorder	0.364440800704888	0.0744174741245796
C0853740	10005376	blood bromide increased	0.364476176658594	0.0438673224070653
C0567511	10059012	nipple oedema	0.364621049390164	0.0297953946131606
C3805022	10074516	stoma site ulcer	0.364762150357147	0.0657003140287455
C1096129	10053789	blood testosterone free abnormal	0.364785555448381	0.0306776553207245
C1504342	10063403	blood growth hormone releasing hormone increased	0.364790162876783	0.0271341945189387
C0855528	10046662	urine potassium decreased	0.36488597334485	0.031502708823145
C0919841	10050940	osteocalcin decreased	0.364924018073464	0.0282646450541724
C1112514	10056666	nontherapeutic agent urine positive	0.364932854263956	0.040617355383128
C1820738	10076042	feeding intolerance	0.365051022114368	0.0315952311279066
C4087247	10077762	vascular access site pain	0.365099738809418	0.0725269720915302
C3160840	10071041	macular pigmentation	0.365150882046261	0.0304918224084086
C0850024	10076493	gluten sensitivity	0.365194131295916	0.0285014993628686
C0855669	10005435	blood chromium increased	0.365257355211882	0.0408809867579149
C1619712	10064882	procedural pain	0.365399668099873	0.0756444974432938
C0853257	10028625	myoglobin blood increased	0.365420411951125	0.0534157351119046
C0343851	10067719	tinea faciei	0.365437100461842	0.0340711563779977
C0855673	10005491	blood cyanide increased	0.36554201869497	0.0423535574625468
C4324366	10078921	purple urine bag syndrome	0.365645815132629	0.0397834095094951
C1963822	10067724	mucosal pigmentation	0.365681958692274	0.0264943644713244
C3670698	10078337	nipple enlargement	0.365715665318195	0.0316462970630997
C1963809	10067681	puncture site induration	0.365753885179647	0.068921448072064
C1112521	10056701	therapeutic agent urine negative	0.365774780614286	0.0458008134991671
C0854365	10006228	breast discolouration	0.365845038661212	0.0357469367793963
C1262148	10062556	grip strength decreased	0.365930007385228	0.098809840346332
C1608397	10064685	device occlusion	0.365960333387526	0.0516329287951212
C0852932	10003402	arthropod sting	0.365971341951701	0.0202139763547267
C0234656	10034546	periorbital pain	0.36608956671166	0.0811058125791074
C1959797	10071198	allergic hepatitis	0.366117578485307	0.0302440960458583
C1384589	10043868	tinea cruris	0.366138041063094	0.0350312484567157
C2242592	10073439	incision site vesicles	0.366143186452373	0.0692115207496671
C0684219	10028632	myokymia	0.36614373471529	0.0307338922849458
C0040259	10043873	tinea pedis	0.366180317499172	0.0352558869993748
C4761205	10082426	hyperaesthesia teeth	0.366245918694431	0.0267559387661235
C1167965	10059896	urine output increased	0.366286610020621	0.0278971212165783
C3854512	10075402	contact lens acute red eye	0.366339643537915	0.0366806006446463
C4552192	10080581	blood cobalt increased	0.366401067566806	0.0431643576552039
C0853769	10005868	blood zinc increased	0.366410482589469	0.0362453694882296
C0235020	10021021	responses voluntary reduced	0.366469955161583	0.0376126380506261
C0022638	10023391	ketosis	0.366473736367689	0.0597138278623548
C1290981	10075265	body temperature abnormal	0.366477902897091	0.0264815389697708
C0494710	10028020	mouth cyst	0.36650570253624	0.025451677409116
C0853039	10022922	iodine uptake increased	0.366599454387401	0.0232755817581696
C1735327	10066216	meteoropathy	0.366633643064254	0.0441970241288267
C0877510	10049422	precancerous skin lesion	0.366657319577187	0.0313664944995615
C1141883	10057870	head lag	0.36673432263171	0.0319057263518507
C0855661	10060899	calcium ionised increased	0.366750028026678	0.0246974345407254
C0855910	10005665	blood methanol increased	0.366945491884529	0.0418966257502582
C1868748	10066951	vessel puncture site pain	0.366982538180702	0.0686794547365742
C0016196	10016747	flail chest	0.366997616627886	0.0305150993089068
C1535879	10063881	vessel puncture site bruise	0.367009247997853	0.0650121849050221
C4727884	10081195	general physical condition decreased	0.367058153910023	0.0557439570983602
C0919625	10050196	blood phosphorus increased	0.367300801399891	0.0419190654444956
C0852908	10013709	drug ineffective	0.367369373851968	0.106042888239968
C0855952	10018868	blood urine absent	0.367520396050881	0.0294602506788702
C0019521	10020039	hiccups	0.367614214276841	0.0590653512762847
C0037384	10041235	snoring	0.367675264866414	0.0415002168303937
C0947999	10018870	blood urine present	0.367769319559397	0.0272016739600248
C0028081	10029410	night sweats	0.36781936860698	0.0353175212372763
C0853760	10005725	blood potassium increased	0.367833865653164	0.0370895645955258
C0151905	10001551	alanine aminotransferase increased	0.367846534412657	0.029403520270588
C0861146	10005512	blood ethanal increased	0.367895257238565	0.0445564385144283
C1328443	10063269	oestrone increased	0.367899301469661	0.0249937049160001
C0151574	10011225	cough decreased	0.367990616953795	0.0262694056400495
C0853750	10005654	blood magnesium decreased	0.36800885750731	0.0365315617370198
C0856151	10048474	fat redistribution	0.368021456782814	0.103048049471166
C0855758	10037016	protein total increased	0.368034977420557	0.0361579425350229
C1168010	10059986	urine amphetamine negative	0.368055211297488	0.0636172155638763
C1260881	10052613	allergic bronchitis	0.368148075731815	0.0320956936688481
C3665832	10073999	catheter site hypertrophy	0.368165601183701	0.0461522262567941
C0853298	10005426	blood cholesterol normal	0.368170595201055	0.0752313608516156
C0149741	10006223	breast discharge	0.368314243172973	0.0375202074652025
C3854483	10075322	device inappropriate shock delivery	0.36857174441274	0.0460358275644995
C0549432	10048436	prealbumin decreased	0.368642917055594	0.028346031038263
C4324576	10073405	blood bilirubin direct decreased	0.368675473913794	0.0553948500753352
C0854028	10005442	blood copper decreased	0.368689277529945	0.0361427344997229
C0855637	10061634	androgens decreased	0.368710714667725	0.029042244102848
C0855670	10005434	blood chromium decreased	0.368774782496489	0.0380922908205288
C0855756	10037012	protein total abnormal	0.368883293028118	0.0358766115616997
C0854075	10053112	bence jones protein urine present	0.368917219560208	0.0348134589877574
C0239223	10065785	external ear pain	0.3690278690381	0.0649305941779102
C0855917	10005384	blood caffeine increased	0.369082271545631	0.0375681672642262
C1167984	10059940	myoglobin blood decreased	0.36916488208549	0.0531497022012746
C0438717	10054889	transaminases increased	0.36916718871633	0.0249480641012255
C0027769	10029216	nervousness	0.36920937113082	0.0803888758958006
C1328444	10063271	progesterone decreased	0.369241134670497	0.0284606617646222
C1112318	10057028	meconium stain	0.369422620780157	0.0322556167670567
C1112511	10056629	dehydroepiandrosterone decreased	0.369523203814408	0.0259673659179295
C0149696	10061958	food intolerance	0.36953089874397	0.0321085574254959
C1328489	10051076	multiple drug overdose prescribed	0.369621852108645	0.10476265621465
C0854134	10005370	blood bilirubin unconjugated increased	0.369647065932538	0.0537271622725944
C3665358	10017600	galactorrhoea	0.369655181477524	0.0843372136928604
C0231262	10069600	body temperature normal	0.369758850073369	0.0509754713030336
C0392182	10033310	ovulation delayed	0.369872899368272	0.0573512252656573
C0040262	10056131	tinea versicolour	0.369914671932052	0.0320098129780218
C0151698	10022067	injection site haemorrhage	0.370158500053399	0.0820031299318736
C1142468	10059052	stoma site candida	0.370192633974787	0.0694071067438903
C0020175	10020466	hunger	0.370193791339067	0.0505373441703665
C0020437	10005396	blood calcium increased	0.370316135204216	0.0368731133424899
C3160771	10070925	sperm concentration decreased	0.37036280206296	0.0241578341418273
C1096150	10053839	ubiquinone decreased	0.370545981693254	0.0268744996272074
C0032026	10035114	pityriasis rosea	0.370556217773388	0.0341550307400647
C1262166	10062625	parasite allergy	0.370572474007397	0.0279430748028684
C0541773	10036997	protein anabolism increased	0.370633030698277	0.0318243371352894
C1096344	10055003	creatinine urine decreased	0.37066887896264	0.0304152413637953
C0854362	10001642	aldolase increased	0.370771337647089	0.0251710804909876
C0948414	10052470	postictal headache	0.370798767904832	0.0919775848885218
C0700572	10048334	mobility decreased	0.370857939045654	0.0342988786936508
C0151511	10006179	breast atrophy	0.370964464383926	0.0377756401534907
C0236018	10003791	aura	0.370973315218042	0.0298241098171654
C1328419	10063207	hydroxyproline increased	0.371009731739477	0.0285251477854378
C0948081	10051554	complement factor c1 increased	0.371018277783747	0.0293239150320073
C0855662	10060898	calcium ionised decreased	0.371021223620953	0.0258109281970787
C0236131	10023657	lactate dehydrogenase urine increased	0.371045521039618	0.0294767924572014
C0860916	10008217	ceruloplasmin decreased	0.371122105111244	0.0270653633091505
C0877202	10049306	gingival pruritus	0.371275318977221	0.0371905157108689
C0231528	10028299	muscle discomfort	0.371356766017126	0.048642543765252
C0854044	10005797	blood selenium increased	0.371423121018468	0.0430617949951336
C0920151	10050983	complement factor c4 decreased	0.371541833471661	0.0267580999589409
C0853893	10012586	device interaction	0.37166088171605	0.0519227293006239
C1868782	10067043	vaginal ph increased	0.371685655960252	0.0217966296800852
C1696115	10065963	device electrical finding	0.371787206587291	0.050038898705344
C0855864	10005342	blood arsenic increased	0.371906124582482	0.0435642197881329
C0423226	10011040	corneal pigmentation	0.371978265109493	0.027217134874784
C0149651	10009691	clubbing	0.371993137132926	0.0550658748726297
C0858240	10005648	blood luteinising hormone decreased	0.372035223958267	0.0323938371813958
C2363911	10068614	exertional headache	0.37217638742843	0.0997621882937615
C1112797	10057537	nasal mucosal discolouration	0.372232568169739	0.0309942665115608
C0853024	10005702	blood parathyroid hormone decreased	0.372274341027123	0.0318303006430544
C0016470	10016946	food allergy	0.37236242935038	0.028060301813941
C0010200	10011224	cough	0.372394424869972	0.0441913034908921
C4049187	10076572	dermal filler overcorrection	0.372408630049682	0.0230358008637473
C1168117	10060234	rheumatoid factor quantitative increased	0.372411579502992	0.0260450739227365
C0153246	10067197	tinea manuum	0.372449741626779	0.0337036075813076
C0152131	10038936	retinopathy solar	0.372762055907528	0.0546871324410868
C0919809	10050854	breast prosthesis user	0.372767285589968	0.0323737412155849
C0855289	10062072	ph body fluid decreased	0.372833043585567	0.0240816590891895
C1504542	10063677	puncture site infection	0.372967081257419	0.0599422014079025
C0240363	10075532	burn oral cavity	0.373075520618091	0.0559449833144668
C0006147	10006247	breast feeding	0.37315306178333	0.0349533871144625
C0425402	10027087	medical diet	0.373188402018952	0.0402648837687001
C4760962	10081957	puncture site haematoma	0.373300016787647	0.0749430011030732
C1536034	10064423	urine oxalate decreased	0.373355006186577	0.0299275397694942
C2939010	10070707	perineal erythema	0.373452423329723	0.0796331617270543
C0860851	10030231	oestradiol increased	0.373503362833652	0.0246150052937725
C0919840	10050939	osteocalcin increased	0.373535569985006	0.0268591188603103
C0863158	10061132	drug level above therapeutic	0.373553782658715	0.0913165499891377
C0035460	10047145	vasomotor rhinitis	0.3736760735919	0.065553570119166
C0877242	10049527	pyroglutamate increased	0.373798400804887	0.0269674421803091
C0855862	10005339	blood antimony increased	0.37384357696469	0.0411463180001988
C0235146	10015535	euphoric mood	0.373887582012182	0.100760645896729
C0948033	10051343	bile output decreased	0.374003650978952	0.0306619147755056
C0853785	10005619	blood iron decreased	0.374037585143506	0.036942458007763
C2748056	10070071	adiponectin increased	0.374355872358068	0.0255292687056481
C0948581	10053116	cystine urine present	0.374461287655195	0.0264403592199523
C0161741	10019340	heat oedema	0.374496968815065	0.0398149518964395
C0855476	10005629	blood lactate dehydrogenase decreased	0.374513857738144	0.0283619789960807
C1096195	10054010	thyroglobulin increased	0.374534789589763	0.0248632698402485
C0852909	10005359	blood bicarbonate decreased	0.374657704395969	0.0446476389262346
C0855461	10001641	aldolase decreased	0.37468453146064	0.025873221760188
C0852243	10081329	skin procedural complication	0.374699547080145	0.0311531765258524
C1141965	10058363	eosinophils urine present	0.374716460283767	0.0272090018835134
C1142413	10058796	nicotinamide decreased	0.37472129272247	0.0295128509350771
C4551678	10015943	eye inflammation	0.374761585456895	0.0254402072026472
C2938870	10070482	saliva testosterone abnormal	0.374796139070853	0.0283207386496965
C0151665	10058001	globulins decreased	0.374823984819006	0.0260220172352195
C0522560	10028896	needle track marks	0.374829566029034	0.0331915437561771
C1168016	10059994	base excess decreased	0.375092158873303	0.0271642457105456
C0861067	10026744	manganese decreased	0.375097911709443	0.0269150889817769
C0221218	10072144	fordyce spots	0.375335120071821	0.030950279033076
C0853710	10005779	blood prolactin decreased	0.37537529816933	0.0373395492752268
C0853019	10005833	blood thyroid stimulating hormone increased	0.375433264547426	0.0268847411325431
C0877229	10049482	dehydroepiandrosterone increased	0.375440166535341	0.025645860693888
C1141903	10057966	iron binding capacity unsaturated decreased	0.375477667465695	0.0279101015458853
C0877517	10049471	blood phosphorus decreased	0.375489852130574	0.041058861596595
C1806780	10011575	csf protein increased	0.375590914796531	0.0322197146775747
C0282005	10039759	scrotal swelling	0.375670745445273	0.0256255050563731
C3665830	10073997	catheter site fibrosis	0.375716114234991	0.0648255962846727
C0587955	10059261	urine cytology abnormal	0.375903151589408	0.0274984552889537
C0861068	10026746	manganese increased	0.375908055862414	0.0269100363722311
C0235857	10023642	lacrimation decreased	0.376050921299007	0.0254140563390498
C0948035	10051345	bile output	0.376083123990853	0.0335165518139343
C0004031	10006474	bronchopulmonary aspergillosis allergic	0.376099299539666	0.0310251661083602
C0741897	10007243	carboxyhaemoglobin increased	0.376113578009736	0.0263111431726768
C1963789	10067639	genital swelling	0.376171142252774	0.02591290587709
C1611167	10064863	waist circumference increased	0.376294429303348	0.113106578223494
C1504323	10063343	tryptase decreased	0.376325531356489	0.0266155926447909
C0236043	10008219	ceruloplasmin increased	0.376404993640619	0.0264217934986376
C0241012	10040249	serum ferritin decreased	0.376485257301743	0.028561747949821
C1275515	10053509	venomous bite	0.376645315071315	0.0241254842282683
C0919790	10050775	urine iron increased	0.376686570275037	0.0322735332665588
C0235823	10043416	therapeutic response prolonged	0.376695097526321	0.0590899262387056
C0853747	10061015	blood electrolytes normal	0.376712360035675	0.0337307302970283
C0852203	10016816	fluoride increased	0.376797301370834	0.0248341485590643
C1535916	10064026	pelvic floor muscle weakness	0.376836154458516	0.0414343472840728
C0855302	10017395	fructosamine increased	0.376849446450974	0.025674588637199
C0600028	10065612	loose tooth	0.377002376362923	0.0290627072280814
C0152227	10023644	lacrimation increased	0.377018320009171	0.0230095578363199
C0151632	10049187	red blood cell sedimentation rate increased	0.377071236240978	0.0390038936213836
C4087276	10077830	procalcitonin decreased	0.377311303283853	0.0277691773643854
C3665624	10005395	blood calcium decreased	0.37732072217138	0.0363317398317791
C0596170	10004716	binge eating	0.377337005112697	0.0473827948494941
C0877232	10048959	peripheral swelling	0.377368133176338	0.0264137876725214
C0948002	10011512	crystal urine present	0.377410555308335	0.0258759832375924
C0549322	10015988	eyelid infection	0.377437637593468	0.0266263700532361
C4324616	10079378	waist circumference decreased	0.377491894539821	0.121039065459872
C0520836	10016989	forced expiratory volume increased	0.377541446464088	0.0360961488267515
C1332614	10072813	breast angiosarcoma	0.377548156100464	0.0355734556788277
C1608950	10064684	device dislocation	0.377550237198828	0.054910377021404
C0855923	10061643	antibiotic level below therapeutic	0.377623584629191	0.085011683863417
C1262144	10062530	increased bronchial secretion	0.377707033658925	0.0222904514156754
C0855665	10044357	transferrin increased	0.377826226437966	0.0256593686711659
C0264267	10028780	nasal ulcer	0.37785456271762	0.0473476214403558
C1536033	10064422	urine oxalate increased	0.377925930648969	0.0291605869498199
C0235086	10028293	muscle contractions involuntary	0.378003114621949	0.0424554188503244
C0571818	10052098	iodine allergy	0.378034106468024	0.0278091461386959
C0580398	10061134	drug level therapeutic	0.378072726180464	0.0992666126795093
C3805026	10074526	anorectal swelling	0.378164662855888	0.024825299851464
C0541730	10002265	androgens increased	0.378192018961047	0.028650643381616
C1167788	10059503	urobilinogen faeces decreased	0.378196076564098	0.0307393249544165
C0853155	10037033	protein urine absent	0.378339676480952	0.0422288915058634
C0855874	10005408	blood carbon monoxide decreased	0.37840663246305	0.0329783654644159
C2939095	10070837	oropharyngeal scar	0.378418432494965	0.0323745617020449
C2364111	10001480	ageusia	0.378437759287483	0.119535328935527
C0235415	10020679	salt retention	0.378452468805071	0.0309212964686766
C3665493	10041230	snake bite	0.378505531660917	0.0222838000738723
C3888454	10075545	acquired growth hormone resistance	0.378507019704817	0.0268006992366822
C0855916	10005383	blood caffeine decreased	0.378669376498153	0.0392575382426622
C0855977	10007676	carotene decreased	0.378823543820696	0.0281026313309658
C0853123	10005649	blood luteinising hormone increased	0.378928693587875	0.0309063541703312
C0235943	10009854	cold agglutinins positive	0.3790255185572	0.0419039644440584
C0151647	10016606	fibrinolysis decreased	0.379107620623307	0.0264239184992043
C0020488	10041277	sodium retention	0.379200958487383	0.0309002228888734
C0438141	10061578	urine analysis normal	0.379220114059428	0.0267632811573825
C0853908	10031118	oropharyngeal swelling	0.379228126763385	0.0248348777363833
C0549475	10024574	lipase increased	0.379370995977585	0.0276364539733675
C0860901	10037014	protein total decreased	0.379404372838457	0.0300621074211001
C1167681	10059168	oxygen consumption increased	0.379435774446642	0.027925944642393
C0233469	10005885	blunted affect	0.379437406609063	0.0334692763485982
C0855976	10007677	carotene increased	0.379443186722177	0.0271260218244827
C0162119	10018884	haemoglobin decreased	0.379461604956917	0.0292425209740863
C1168144	10060320	anticoagulation drug level above therapeutic	0.379496471196288	0.0829421510045335
C0744727	10018838	haematocrit decreased	0.379572980218631	0.0272992938426839
C1112167	10056290	glutathione decreased	0.379844767914667	0.028324377372718
C1610624	10064505	stoma site infection	0.379850451768168	0.0621865551303762
C0853840	10029752	norepinephrine increased	0.38008688893853	0.0289308467308136
C0239719	10054816	genital erythema	0.380131011394785	0.0579086438254606
C0853786	10005800	blood sodium abnormal	0.380136179821006	0.0425430328599712
C1504330	10063357	amniotic fluid volume increased	0.380159403641346	0.0249913551674328
C1504449	10063779	implant site erythema	0.380356322119592	0.0732854413504586
C0423838	10058109	hangnail	0.380414973274155	0.0361492944027475
C1112210	10056520	catheter site infection	0.380466532199012	0.0601128129869857
C0239935	10018840	haematocrit increased	0.380471599613835	0.026532872953877
C0235634	10051704	costovertebral angle tenderness	0.38048885647135	0.0442225320907936
C0267419	10075308	allergic gastroenteritis	0.380504983488134	0.0320347292701054
C4761079	10082181	misleading laboratory test result	0.380542770037707	0.0377907985730115
C0438254	10046631	urine electrolytes abnormal	0.380575884107924	0.028809467188076
C0395920	10077920	vestibular migraine	0.380695128696807	0.0692237646341549
C1141900	10057962	rheumatoid factor increased	0.380812924532133	0.0259951367483219
C1504371	10063537	dihydrotestosterone increased	0.380893935759107	0.025791717162712
C0853745	10005443	blood copper increased	0.3809364202433	0.0381207570078394
C0855290	10062073	ph body fluid increased	0.380942073307484	0.0246505996358397
C0853939	10030996	oral mucosal discolouration	0.380959410864767	0.0197652763486275
C1278267	10051469	nitrite urine present	0.380969899162484	0.0284961685177839
C0020678	10021126	hypotrichosis	0.381021919353794	0.0295386576716918
C0151904	10003481	aspartate aminotransferase increased	0.381031227575885	0.0265223248014523
C1868755	10066965	procedural headache	0.381036644154698	0.0915676800914521
C0853031	10019043	hair follicle tumour benign	0.381063577675775	0.0349470550024894
C0151778	10027120	megakaryocytes increased	0.381068467622518	0.0238973503898487
C4552384	10069868	drug implant issue	0.381122543212562	0.0621147289940029
C0040250	10043866	tinea capitis	0.381130583435859	0.0350917904895398
C0522046	10055120	cough suppression	0.381165284162267	0.0436717163006273
C1868752	10066962	procedural nausea	0.381180376365027	0.0746509430268203
C0231856	10064780	breath sounds abnormal	0.381242176898723	0.039218589032586
C0919639	10050248	faecal volume decreased	0.381257090615068	0.0294452643527903
C0005741	10005148	blepharitis	0.381327606041387	0.0348115134830367
C0151749	10023550	laboratory test interference	0.381598099537151	0.0394986428048439
C0855666	10044356	transferrin decreased	0.381626123449467	0.0274093412809586
C3495829	10072726	chronic pigmented purpura	0.381631650164306	0.0435617729342049
C3805030	10074531	anticoagulation drug level abnormal	0.381675291368292	0.0870201413653322
C0423428	10063185	macular scar	0.381675902032097	0.0295773129846264
C4476790	10011574	csf protein decreased	0.381783064653057	0.0312532418267368
C0240689	10070655	penile erythema	0.381851022929193	0.0703327715572557
C0423693	10018745	growing pains	0.382059214213705	0.0738598532836749
C0877531	10049520	reticulin increased	0.382108359081367	0.026075293130882
C0853125	10005533	blood follicle stimulating hormone decreased	0.382147516266981	0.0269226408874828
C0855574	10061694	beta 2 microglobulin urine abnormal	0.382149589032592	0.0264191508338431
C0855755	10036994	protein albumin ratio increased	0.38215926405361	0.0328785846076122
C1168143	10060319	anticoagulation drug level therapeutic	0.382271603745023	0.092140869957645
C0740651	10060926	abdominal symptom	0.382308275471964	0.0756473117885012
C0855762	10015697	expiratory reserve volume abnormal	0.382346945691466	0.044878038602302
C0855868	10005355	blood beryllium increased	0.382443185251253	0.0406612424244701
C0312416	10027975	morning sickness	0.38247635555778	0.0424436529326207
C4285797	10078483	antemortem blood drug level abnormal	0.382652036508392	0.0532970644614472
C1868796	10067081	procalcitonin increased	0.382808000844652	0.0246502089054062
C1167679	10059165	oxygen consumption decreased	0.382811583822832	0.0289991957910284
C1096286	10054795	transaminases decreased	0.382828111836495	0.0256098613956501
C0263537	10030336	onychogryphosis	0.382877891829303	0.0317607797145237
C0016199	10016750	flank pain	0.382888448216165	0.0654247520256385
C0877065	10056327	anticonvulsant drug level below therapeutic	0.382895367089671	0.0918176386089989
C0853741	10005407	blood carbon monoxide abnormal	0.382951192349966	0.0283572980960937
C0008033	10035623	pleuritic pain	0.383036213852014	0.0903696910884308
C0238395	10037124	pseudohermaphroditism male	0.383082273831033	0.0302146663484922
C0428553	10050763	csf glucose increased	0.383093045645667	0.0406699809062357
C0853225	10022595	international normalised ratio increased	0.383146539991179	0.0312317573869715
C0855578	10061049	complement factor increased	0.383294340868151	0.0271500285163158
C0853226	10022594	international normalised ratio decreased	0.383359018051863	0.0305089284552843
C0393761	10027590	middle insomnia	0.383401428315072	0.0473038790438654
C1112264	10056700	therapeutic agent urine positive	0.38340410306291	0.0448814914958577
C0151648	10016607	fibrinolysis increased	0.383422560022839	0.0252359060836952
C1535963	10064173	oesophageal ph decreased	0.383439892141973	0.0265222018103893
C3665961	10069873	device colour faded	0.383447144331511	0.0271395872680006
C0877336	10049869	blood bilirubin decreased	0.383453937544836	0.0561365584463725
C0016579	10017062	formication	0.383454716201537	0.0597851849351759
C0948241	10055163	thyroxine free increased	0.383780182864687	0.0256008671827742
C0858677	10029120	nephritis allergic	0.38379665648875	0.0328976623466882
C0853124	10005534	blood follicle stimulating hormone increased	0.383829186638749	0.0252184038712742
C0853875	10028631	myoglobin urine present	0.38394832923957	0.0295102934711827
C0549330	10010126	complement factor c3 increased	0.383977850217751	0.029325218726271
C0853629	10005837	blood triglycerides abnormal	0.384118692589868	0.0653833780862291
C0854025	10005321	blood aluminium increased	0.384135003697204	0.0397367252230706
C3203570	10071430	exposure via skin contact	0.384175015471933	0.0223918794606239
C0853813	10024769	local reaction	0.384184668751988	0.0399301282222334
C0855675	10005867	blood zinc decreased	0.384194239266543	0.0352417524482881
C0520837	10016987	forced expiratory volume decreased	0.384234456332969	0.0372018638228865
C0236062	10019150	haptoglobin decreased	0.384309290673013	0.0261465468593306
C0438246	10014468	electrophoresis protein abnormal	0.384332370260465	0.0304847858632232
C0855856	10060888	skin test negative	0.384364794408625	0.0316774679699619
C0521532	10012708	diaphragm muscle weakness	0.384365318611368	0.0457027367654807
C0085511	10072665	tooth demineralisation	0.384389211635526	0.0293288204138809
[truncated: 10,199 more rows]
